# Supplementary material for: ATG-3 limits Orsay virus infection in C. elegans and regulates collagen pathways
Source: PLoS Pathog. 2025 Nov 18;21(11):e1012900. doi: 10.1371/journal.ppat.1012900 (PMC12646485; doi:10.1371/journal.ppat.1012900)
Supplement: S1 Table — (XLSX) [file ppat.1012900.s002.xlsx]

## Sheet: WT_naive_vs_WT_infected
GeneID	log2FoldChange	pvalue	padj	Public	X.Locus.name.
WBGene00009169	5.90284	1.56e-06	0.0001461	F26F2.4	F26F2.4a
WBGene00008067	5.67414	4.18e-06	0.000324022		C43D7.4
WBGene00219309	4.38009	4.1e-05	0.00188032		F26F2.13
WBGene00015225	3.87627	1.33e-09	4.31e-07		B0507.8
WBGene00009061	3.73056	6.12e-14	6.43e-11		F22G12.1
WBGene00018345	3.64077	0.0032081	0.0385067		F42C5.3
WBGene00045401	3.63775	2.03e-17	4.63e-14		T26F2.3
WBGene00015227	3.63013	1.21e-17	3.3e-14		B0507.10
WBGene00235271	3.60054	9.09e-06	0.000600989		C49C8.8
WBGene00020228	3.49513	9.14e-08	1.42e-05		T05A8.2
WBGene00009168	3.34016	4.3e-10	1.54e-07		F26F2.3
WBGene00007097	3.24992	6.63e-06	0.00046251		B0024.4
WBGene00007134	3.24278	0.00350752	0.0404208		B0284.4
WBGene00016281	3.148	9.1e-05	0.00356115		C31B8.4
WBGene00007659	3.05801	0.000138217	0.00488987		C17H1.6
WBGene00004149	2.94807	2.19e-08	4.15e-06	trpl-5	T16A1.7
WBGene00008301	2.73217	3.15e-07	3.78e-05	dct-3	C54D10.7
WBGene00008269	2.63052	7.67e-06	0.000523188		C53A5.11
WBGene00044237	2.587	0.000892199	0.0176834		C17H1.10
WBGene00021081	2.50962	2.12e-05	0.00114703		W08A12.4
WBGene00007657	2.43642	7.31e-07	7.72e-05		C17H1.4
WBGene00012091	2.43481	0.000242463	0.00742392		T27E7.6
WBGene00138721	2.37206	0.00012743	0.00462816	C54D10.14	C54D10.14a
WBGene00044708	2.34565	1.48e-05	0.000888029		C17H1.13
WBGene00015602	2.31756	0.0019956	0.0289213	fbxa-158	C08E3.10a
WBGene00020357	2.31672	0.00217434	0.0303918		T08E11.1
WBGene00009166	2.30162	1.72e-10	6.72e-08		F26F2.1
WBGene00002090	2.18396	0.000533336	0.0125507	ins-7	ZK1251.2a
WBGene00007658	2.04392	3.95e-07	4.53e-05		C17H1.5
WBGene00018353	1.62131	8.26e-08	1.33e-05	fbxa-182	F42G2.4
WBGene00003092	1.48063	0.00230326	0.0313906	lys-3	Y22F5A.6
WBGene00007660	1.47135	0.00129167	0.0225113		C17H1.7
WBGene00017471	1.39758	0.00181215	0.0272841		F14H12.3
WBGene00012961	1.35899	2.56e-06	0.000217122		Y47H10A.5
WBGene00021576	1.30833	4.32e-06	0.0003314	fbxc-51	Y46B2A.1
WBGene00198748	1.18197	0.000813916	0.0166749		M163.19
WBGene00001854	1.09515	1.82e-07	2.53e-05	hil-3	F22F1.1
WBGene00021913	1.05052	7.85e-07	8.06e-05	cec-8	Y55B1BR.3
WBGene00018489	1.04759	0.00258697	0.0335177		F46E10.2
WBGene00011475	1.03349	0.00500913	0.0499305		T05D4.2
WBGene00010519	1.02816	0.00161887	0.0253814		K03A11.1
WBGene00020205	1.02664	0.00220346	0.0306733	arrd-1	T04B8.3
WBGene00000503	1.01017	1.14e-07	1.67e-05	cht-1	C04F6.3
WBGene00016457	0.996873	1.37e-09	4.36e-07	C35E7.5	C35E7.5a
WBGene00196573	0.885579	0.000740147	0.0156948		M163.16
WBGene00001898	0.880238	3.26e-05	0.00158441	his-24	M163.3
WBGene00012021	0.874618	0.00383848	0.0426165		T25E12.6
WBGene00016574	0.807912	0.00139679	0.023426		C41H7.4
WBGene00004750	0.790493	0.00390048	0.0429556	sea-1	F19B10.9
WBGene00000301	0.778078	4.92e-06	0.000369311	cav-1	T13F2.8a
WBGene00006063	0.758844	0.0025231	0.0329403	sto-1	F08C6.4a
WBGene00015324	0.756391	0.00334144	0.039473		C02B8.6
WBGene00009212	0.752931	0.00372025	0.0418482		F28D1.2
WBGene00006902	0.730526	0.0024763	0.0326098	vet-6	F44F1.7
WBGene00020471	0.728521	6e-05	0.00254746	pho-14	T13B5.3
WBGene00014199	0.713353	0.0019513	0.0285299		ZK1053.4
WBGene00021605	0.709517	0.0037008	0.0416637		Y46H3C.5
WBGene00022490	0.694251	6.64e-05	0.00276393		Y119D3B.13
WBGene00017589	0.679106	0.00291573	0.0362633		F19B10.10
WBGene00001853	0.672058	0.000370922	0.00974098	hil-2	Y73B6BL.9a
WBGene00012198	0.649289	4.9e-05	0.00215899		W02B8.2
WBGene00021655	0.642403	7.95e-05	0.00319355		Y48A5A.1
WBGene00012584	0.636977	0.00211267	0.0298661	ceh-100	Y38E10A.6a
WBGene00219313	0.629448	0.00107403	0.0199687		C17E4.20
WBGene00011562	0.61959	1.33e-06	0.000130091		T07C4.10
WBGene00006349	0.61001	1.26e-05	0.000770238	sur-2	F39B2.4a
WBGene00009172	0.607606	0.00074431	0.0157586		F26F2.7
WBGene00001906	0.606473	0.00438816	0.0463454	his-32	F17E9.10
WBGene00004203	0.602694	0.000754042	0.0158907	swsn-1	Y113G7B.23a
WBGene00009221	0.601225	0.00114355	0.0207113	acs-2	F28F8.2
WBGene00004747	0.596804	0.000494267	0.0119042	sdc-3	C25D7.3
WBGene00013106	0.577904	0.00292783	0.0363146	set-26	Y51H4A.12
WBGene00007287	0.575239	0.00391803	0.0430665	gck-4	C04A11.3
WBGene00022854	0.559061	4.01e-05	0.00184778	cin-4	ZK1127.7
WBGene00016836	0.557054	0.000352734	0.00944496		C50F2.2
WBGene00022667	0.556463	0.00039825	0.010242		ZK154.5
WBGene00022057	0.556335	0.000806314	0.0166749		Y67D2.7
WBGene00008677	0.555974	0.00160931	0.025348		F11A5.9
WBGene00023497	0.554131	0.000928102	0.0180801	lin-15B	ZK662.4
WBGene00010785	0.551954	9.4e-06	0.000612905	top-2	K12D12.1
WBGene00017482	0.548318	0.00125461	0.0221642	set-9	F15E6.1
WBGene00015188	0.547696	0.000252047	0.00766582		B0432.7
WBGene00002263	0.542143	3.23e-07	3.84e-05	lea-1	K08H10.1a
WBGene00197401	0.541545	0.00235086	0.0316928		K08E3.13
WBGene00008882	0.537464	0.000362227	0.00963605		F16B12.6
WBGene00004333	0.53707	2.07e-05	0.00112545	rec-8	W02A2.6a
WBGene00012767	0.536315	9.21e-06	0.000604427	fcd-2	Y41E3.9a
WBGene00021938	0.535533	0.000507394	0.0120925		Y55F3BR.1
WBGene00012936	0.532226	9.94e-05	0.00379145	Y47D3A.29	Y47D3A.29a
WBGene00021365	0.523977	8.41e-05	0.00335197	smgl-2	Y37E11AM.1a
WBGene00003797	0.523288	0.000641956	0.0142083	npp-11	F53F10.5
WBGene00008710	0.523113	0.000284249	0.0082414		F11E6.7
WBGene00000872	0.521293	0.000819339	0.0166749	cyk-1	F11H8.4a
WBGene00013156	0.520693	0.000336257	0.00917778		Y53F4B.9
WBGene00007042	0.515975	6.81e-05	0.00282223	pbrm-1	C26C6.1a
WBGene00012994	0.515473	0.00130975	0.0225263		Y48C3A.12
WBGene00018812	0.514236	0.000347266	0.00939061		F54D11.2
WBGene00001087	0.511912	0.000930019	0.0180916	dpy-28	Y39A1B.3
WBGene00018781	0.510236	0.000160043	0.00539884		F54A3.2
WBGene00016603	0.509837	3.88e-05	0.00181835	met-1	C43E11.3a
WBGene00001971	0.509369	2.06e-06	0.000181004	hmg-1.1	Y48B6A.14
WBGene00012835	0.509026	0.000629511	0.0140238	ani-3	Y43F8C.14
WBGene00018778	0.507394	7.23e-05	0.00294885	F53H1.4	F53H1.4a
WBGene00003210	0.507165	4e-05	0.00184778	mel-28	C38D4.3
WBGene00000871	0.50694	0.00027955	0.00820977	cye-1	C37A2.4a
WBGene00013096	0.506592	0.000150868	0.00517651	mcd-1	Y51H1A.6a
WBGene00004031	0.50649	8.44e-05	0.00335197	pis-1	T13F2.3a
WBGene00021856	0.502152	0.000226025	0.00710434		Y54F10BM.1
WBGene00013270	0.501768	0.00235306	0.0316928		Y57A10A.31
WBGene00003794	0.501477	0.0017111	0.0261666	npp-8	Y41D4B.19a
WBGene00000417	0.500507	0.000869532	0.0174622	ced-3	C48D1.2a
WBGene00000713	0.500145	0.000567041	0.0130803	col-140	F26F12.1a
WBGene00013167	0.498668	0.000336707	0.00917778		Y53F4B.21
WBGene00009661	0.497926	3.95e-05	0.00183278	patr-1	F43G6.9
WBGene00008081	0.496589	0.000363767	0.00964081	athp-1	C44B9.4
WBGene00009113	0.49303	0.0024499	0.0324814		F25D7.4
WBGene00004049	0.492889	7.52e-05	0.00304722	pme-1	Y71F9AL.18
WBGene00000696	0.492408	0.00108489	0.0200206	col-122	T05A1.2
WBGene00011050	0.491505	0.000273756	0.00805694	agl-1	R06A4.8
WBGene00003159	0.491359	0.00042257	0.0106273	mcm-7	F32D1.10
WBGene00004271	0.490991	0.000560932	0.0129832	rab-7	W03C9.3
WBGene00013593	0.490503	0.000336502	0.00917778		Y87G2A.1
WBGene00019971	0.489615	0.000671431	0.0146471	ergo-1	R09A1.1
WBGene00002183	0.487472	2.77e-05	0.00142706	kat-1	T02G5.8
WBGene00002275	0.485907	0.000200335	0.00648289	lem-2	W01G7.5
WBGene00003154	0.485818	0.00189812	0.0280831	mcm-2	Y17G7B.5a
WBGene00021810	0.484379	0.000268757	0.00796128	phf-15	Y53G8AR.2a
WBGene00008140	0.483824	0.00110281	0.020242		C47D12.8
WBGene00007053	0.483786	0.00145843	0.0241118	chd-7	T04D1.4
WBGene00017046	0.483025	0.00373134	0.0418809	utx-1	D2021.1
WBGene00009594	0.482651	9.98e-05	0.00379559	cyld-1	F40F12.5a
WBGene00007640	0.482312	0.000582507	0.0132579		C17D12.7
WBGene00008848	0.481082	0.000681583	0.0148015	inft-2	F15B9.4
WBGene00013340	0.480663	0.000617387	0.0138441	tcc-1	Y59A8A.3
WBGene00022310	0.480094	0.000682844	0.0148015	Y77E11A.7	Y77E11A.7a
WBGene00001942	0.479617	0.000142768	0.00499906	his-68	T23D8.6
WBGene00018638	0.475124	0.000926815	0.0180801	F49E8.7	F49E8.7a
WBGene00006940	0.474946	0.000428477	0.0107493	wee-1.3	Y53C12A.1
WBGene00000868	0.474261	0.00125862	0.0222064	cyb-3	T06E6.2a
WBGene00003413	0.473105	0.000378302	0.00984018	mrp-7	Y43F8C.12
WBGene00022296	0.472309	0.00207019	0.0295717	xpc-1	Y76B12C.2
WBGene00008422	0.472228	0.00102299	0.0194655		D2045.2
WBGene00004128	0.472067	0.000160115	0.00539884	pqn-41	F53A3.4a
WBGene00007332	0.471687	0.00433401	0.0460228	C05C10.5	C05C10.5a
WBGene00000716	0.471509	0.000591782	0.0133798	col-143	T15B7.3
WBGene00012551	0.469243	0.000905843	0.0178233	cec-7	Y37D8A.11a
WBGene00014208	0.469078	0.000188519	0.0062034	ZK1067.2	ZK1067.2a
WBGene00018991	0.468629	0.000234127	0.00726646	F56F11.4	F56F11.4a
WBGene00017733	0.467122	0.00263446	0.0339719	ubxn-1	F23C8.4
WBGene00012524	0.466667	0.00015669	0.00532277	Y32B12B.4	Y32B12B.4a
WBGene00009285	0.466141	0.000473462	0.0115251		F31C3.3
WBGene00001016	0.465262	0.000440507	0.0109573	dna-2	F43G6.1a
WBGene00001601	0.464768	0.000709515	0.0152826	glh-4	T12F5.3
WBGene00012896	0.464675	0.00280614	0.0353185	snrp-200	Y46G5A.4
WBGene00001829	0.464517	0.000283032	0.0082414	hcp-1	ZK1055.1
WBGene00020812	0.464165	0.00152817	0.024536	acdh-7	T25G12.5
WBGene00004374	0.463684	0.00306069	0.0371857	rme-2	T11F8.3
WBGene00021922	0.463615	0.00434917	0.0461293	atg-3	Y55F3AM.4a
WBGene00018923	0.463561	0.00224326	0.0309747	eme-1	F56A6.4
WBGene00000995	0.46245	0.00295966	0.0364134	die-1	C18D1.1
WBGene00004148	0.461825	0.000377438	0.00984018	pqn-65	T13H2.4a
WBGene00021661	0.461688	0.00134673	0.0229886	mbtr-1	Y48G1A.6a
WBGene00004874	0.461576	6.16e-06	0.000443035	smc-4	F35G12.8
WBGene00001563	0.461	7.22e-05	0.00294885	gei-6	C05C8.4
WBGene00016601	0.460876	5.73e-05	0.00246181	acin-1	C43E11.1
WBGene00000875	0.460327	9.03e-05	0.00354188	cyk-4	K08E3.6
WBGene00001215	0.45818	0.000128183	0.00463347	ego-2	Y53H1C.2a
WBGene00022372	0.457415	0.00199618	0.0289213		Y92H12BR.7
WBGene00012326	0.45662	0.000821803	0.0166957	W07E11.1	W07E11.1a
WBGene00017606	0.456618	0.00266512	0.0343025	ets-6	F19F10.10
WBGene00009898	0.456609	3.84e-06	0.000303173	dod-23	F49E12.2
WBGene00009460	0.456232	0.000536731	0.0125507		F36A2.13
WBGene00022172	0.45587	0.00460254	0.0477238	cosa-1	Y71H2AM.7
WBGene00008035	0.455335	0.000720801	0.0154283		C39E9.12
WBGene00020102	0.454633	0.000638789	0.0141612	R148.3	R148.3a
WBGene00011980	0.453822	0.000282128	0.0082414	T24B8.7	T24B8.7a
WBGene00016405	0.453723	0.000503207	0.0120156	hecd-1	C34D4.14
WBGene00007297	0.453466	0.000997588	0.0191067		C04F12.1
WBGene00020095	0.453092	0.00277743	0.0352081		R144.5
WBGene00015978	0.452996	0.00062508	0.0139707	C18F10.7	C18F10.7a
WBGene00012769	0.45296	0.00159721	0.0252157	Y41E3.11	Y41E3.11a
WBGene00013006	0.451543	0.00201217	0.0290774	lin-38	Y48E1B.7
WBGene00000549	0.45073	4.22e-05	0.00190961	cls-2	R107.6a
WBGene00006994	0.449984	0.000701395	0.0151315	zyg-9	F22B5.7
WBGene00021282	0.449676	0.00312344	0.0377801	set-21	Y24D9A.2
WBGene00010828	0.449055	0.000197862	0.00643333		M02B1.3
WBGene00017782	0.448917	0.00423983	0.045411		F25E5.1
WBGene00021749	0.446459	0.0038359	0.0426165		Y50D4C.5
WBGene00021012	0.446377	0.000906044	0.0178233	pig-1	W03G1.6a
WBGene00001878	0.445907	0.00353084	0.0405223	his-4	T10C6.11
WBGene00014113	0.444985	0.000271929	0.00802043	hpo-40	ZK856.12
WBGene00021929	0.444717	0.000873868	0.0175077	dcap-1	Y55F3AM.12
WBGene00019862	0.444625	0.00167242	0.0258648	nrde-3	R04A9.2
WBGene00018785	0.444549	0.00451099	0.0471769		F54A3.6
WBGene00022069	0.444174	0.00340115	0.0399158	eel-1	Y67D8C.5a
WBGene00010351	0.443918	0.00486171	0.0489613	cbd-1	H02I12.1
WBGene00001833	0.443873	1.59e-05	0.000924467	hcp-6	Y110A7A.1a
WBGene00001865	0.443817	0.000241216	0.00741901	him-6	T04A11.6
WBGene00006571	0.443521	0.000372553	0.00976504	tim-1	Y75B8A.22
WBGene00021363	0.443347	0.000911056	0.0178499	taf-6.2	Y37E11AL.8
WBGene00007028	0.442619	0.000535944	0.0125507	trr-1	C47D12.1a
WBGene00021097	0.442176	0.000257724	0.00778097	cdc-37	W08F4.8a
WBGene00004829	0.441598	0.00333817	0.039473	sli-1	M02A10.3a
WBGene00017004	0.441525	0.000115116	0.00423725	nrd-1	D1007.7
WBGene00000411	0.441525	0.000213468	0.006843	cdl-1	R06F6.1
WBGene00013558	0.441374	0.00345279	0.0403175		Y75B8A.25
WBGene00004681	0.441166	4.21e-05	0.00190961	rsd-2	F52G2.2a
WBGene00010051	0.441035	0.00349737	0.0403805	F54D5.5	F54D5.5a
WBGene00000931	0.440908	0.00119185	0.0214156	dao-5	C25A1.10a
WBGene00018975	0.440439	0.000295663	0.00848229		F56E10.1
WBGene00012474	0.439716	0.000171023	0.00571025	attf-6	Y18D10A.1
WBGene00008274	0.438875	0.00103058	0.0194655	C53B4.4	C53B4.4a
WBGene00002889	0.438594	0.000555515	0.0128797	let-765	F20H11.2
WBGene00003796	0.438452	0.00107915	0.0199687	npp-10	ZK328.5a
WBGene00003025	0.438435	0.00329019	0.0390363	lin-40	T27C4.4a
WBGene00002845	0.438011	0.00051499	0.0122521	let-711	F57B9.2
WBGene00015687	0.437675	1.53e-05	0.000905338		C10G11.7
WBGene00001499	0.437646	7.35e-05	0.00298697	fsn-1	C26E6.5
WBGene00009368	0.437494	0.0010848	0.0200206		F33H2.5
WBGene00002169	0.437445	0.000250104	0.00762372	isw-1	F37A4.8
WBGene00004946	0.437427	0.000399867	0.0102643	sop-3	Y71F9B.10a
WBGene00011729	0.43741	0.000817108	0.0166749	set-16	T12D8.1
WBGene00001999	0.437253	0.000149297	0.00516152	hrp-1	F42A6.7a
WBGene00016115	0.436737	0.00157489	0.025018	mdt-26	C25H3.6a
WBGene00003802	0.43621	4.87e-05	0.00215342	npp-16	Y56A3A.17a
WBGene00006804	0.435389	0.0005875	0.0133492	unc-71	Y37D8A.13
WBGene00019124	0.43524	0.00040408	0.0103335		F59E12.9
WBGene00004166	0.434982	0.00107271	0.0199687	pqn-85	Y43H11AL.3
WBGene00019130	0.433916	0.00088029	0.017519		F59H5.1
WBGene00002637	0.433806	0.000214532	0.00686101	let-418	F26F12.7
WBGene00018152	0.433553	6.01e-05	0.00254746	acs-4	F37C12.7
WBGene00020628	0.433298	0.00184724	0.0275694		T20F5.6
WBGene00003422	0.432954	0.000449779	0.0110894	msh-6	Y47G6A.11
WBGene00013482	0.432862	0.0031688	0.0381857	Y69H2.7	Y69H2.7a
WBGene00000564	0.43258	0.00309711	0.0375281	cnk-1	R01H10.8
WBGene00000865	0.432401	0.000227343	0.00710434	cyb-1	ZC168.4
WBGene00017768	0.430889	0.000701116	0.0151315		F25B4.5
WBGene00010621	0.430832	0.00383651	0.0426165	egg-6	K07A12.2
WBGene00006499	0.43062	0.00190968	0.0281198	tag-153	F44A2.1a
WBGene00000227	0.430144	0.00253655	0.033021	atm-1	Y48G1BL.2
WBGene00017317	0.429871	3.14e-07	3.78e-05	attf-2	F09G2.9
WBGene00019061	0.429734	0.00199394	0.0289213		F58F12.1
WBGene00000123	0.428928	0.00205211	0.0294366	ama-1	F36A4.7
WBGene00014667	0.42888	0.00173765	0.0263953		C06A1.4
WBGene00000413	0.428326	0.00483343	0.0487845	cdt-1	Y54E10A.15
WBGene00019842	0.427454	0.00207459	0.0296036		R02F11.4
WBGene00019002	0.426938	2.9e-05	0.00146511		F57B10.4
WBGene00008052	0.426846	0.000522206	0.0123426	ctns-1	C41C4.7a
WBGene00011350	0.425682	0.00188108	0.0279218	perm-1	T01H3.4
WBGene00003905	0.425662	0.000327351	0.00901272	pad-1	Y18D10A.13
WBGene00015130	0.425078	0.0015591	0.0248441	vps-33.1	B0303.9
WBGene00013261	0.424802	0.00297253	0.0364715	sinh-1	Y57A10A.20
WBGene00002078	0.424343	0.00182954	0.027425	xpo-1	ZK742.1a
WBGene00022832	0.424133	0.000412567	0.0104722	pdp-1	ZK973.3
WBGene00021681	0.423838	0.00150608	0.0243749		Y48G1C.8
WBGene00020030	0.423649	0.00171869	0.0261946		R12E2.1
WBGene00021192	0.423223	0.000105585	0.00397208		Y14H12B.2
WBGene00004181	0.422627	0.00250123	0.0327808	pri-2	W02D9.1a
WBGene00001258	0.42253	0.000342001	0.00928558	emb-4	Y80D3A.2a
WBGene00021359	0.422024	0.000849607	0.0171631	Y37E11AL.3	Y37E11AL.3a
WBGene00000274	0.421848	0.0016576	0.0258404	btf-1	F15D4.1
WBGene00001599	0.421846	0.00338382	0.0398225	glh-2	C55B7.1
WBGene00003222	0.421694	0.000416182	0.0105438	mes-4	Y2H9A.1
WBGene00000162	0.421576	0.00190822	0.0281198	apd-3	W09G10.4a
WBGene00010199	0.421568	0.00240201	0.0320643	bet-2	F57C7.1a
WBGene00002229	0.421387	0.00203947	0.0293788	klp-19	Y43F4B.6
WBGene00013038	0.420867	0.00274551	0.0349094	ani-1	Y49E10.19
WBGene00015515	0.420587	0.00143207	0.0238784	spdl-1	C06A8.5
WBGene00019748	0.420087	0.00149743	0.024344	atg-2	M03A8.2
WBGene00012659	0.419035	0.00176769	0.0267833		Y39A1A.22
WBGene00012319	0.417727	0.000897991	0.0177467	W07A8.2	W07A8.2a
WBGene00021004	0.417583	0.000194362	0.00636501		W03F9.10
WBGene00012369	0.417471	0.00350585	0.0404208	W09G3.6	W09G3.6a
WBGene00019217	0.417398	1.36e-05	0.000820209	athp-2	H20J04.2
WBGene00004259	0.416423	0.00104436	0.0195904	pyr-1	D2085.1
WBGene00004391	0.416031	0.00335593	0.0395697	rnr-1	T23G5.1
WBGene00000670	0.415621	0.00363777	0.041226	col-95	Y41C4A.16
WBGene00007109	0.415196	0.00219222	0.030548		B0035.6
WBGene00007027	0.414757	0.000360863	0.00962489	ssl-1	Y111B2A.22a
WBGene00020346	0.414337	0.00135509	0.0231025	T08B2.5	T08B2.5a
WBGene00020706	0.413748	0.00390483	0.0429689	atg-9	T22H9.2a
WBGene00002696	0.413706	0.000874879	0.0175077	let-504	E01A2.4
WBGene00021209	0.413675	0.00347697	0.0403175		Y18H1A.3
WBGene00001832	0.413389	0.000893687	0.0176872	hcp-4	T03F1.9
WBGene00007428	0.41337	0.000324124	0.00897925	wdr-20	C08B6.7a
WBGene00006941	0.412453	0.00225995	0.0310481	wnk-1	C46C2.1a
WBGene00017988	0.412421	0.00113179	0.0205256	fipp-1	F32D1.9
WBGene00020334	0.412278	0.0019738	0.0287052	atg-11	T08A9.1
WBGene00021735	0.411656	0.00413361	0.0447355	Y50D4A.1	Y50D4A.1a
WBGene00002202	0.411469	0.00149396	0.0243164	kin-19	C03C10.1
WBGene00003994	0.411456	0.00274958	0.0349286	pgl-3	C18G1.4a
WBGene00044689	0.411429	0.00128326	0.0224948	arid-1	Y108G3AL.7
WBGene00003130	0.411315	0.0037818	0.0421586	map-2	Y116A8A.9a
WBGene00012389	0.410567	0.00255436	0.0331897		Y6B3B.4
WBGene00004304	0.4104	6.07e-05	0.00256776	ran-3	C26D10.1
WBGene00003134	0.410282	0.00231889	0.0314925	mat-3	F10C5.1
WBGene00000804	0.410259	0.000905098	0.0178233	csc-1	Y48E1B.12
WBGene00010806	0.409922	0.00193605	0.0284132	M01E5.3	M01E5.3a
WBGene00016702	0.40964	0.00192818	0.0283437		C46A5.6
WBGene00020839	0.408858	0.000377925	0.00984018	usp-5	T27A3.2
WBGene00004095	0.407555	0.000311868	0.00872718	pqe-1	F52C9.8a
WBGene00012738	0.407485	0.000299607	0.00855948	eif-3.J	Y40B1B.5
WBGene00018833	0.407439	0.00187847	0.0279134	ztf-1	F54F2.5a
WBGene00000548	0.407082	0.000447671	0.011075	clr-1	F56D1.4a
WBGene00003401	0.406556	0.00093547	0.0181718	mpk-1	F43C1.2a
WBGene00017355	0.406275	0.00193813	0.0284132		F10E9.3
WBGene00007092	0.406167	8.47e-05	0.00335302	B0001.7	B0001.7a
WBGene00001514	0.406024	0.000429784	0.0107493	xnd-1	C05D2.5
WBGene00022718	0.405102	0.000600645	0.0135353	ZK370.4	ZK370.4a
WBGene00002000	0.40494	0.00137892	0.023363	hrp-2	F58D5.1a
WBGene00022048	0.404494	0.00118915	0.0213952	fln-1	Y66H1B.2a
WBGene00000410	0.404383	0.00268165	0.0343533	cdk-9	H25P06.2a
WBGene00009245	0.403754	0.0039561	0.0433864	rict-1	F29C12.3a
WBGene00005010	0.403594	0.00430115	0.0457806	spr-5	Y40B1B.6
WBGene00002297	0.403219	0.00134135	0.0229464	ect-2	T19E10.1a
WBGene00003085	0.402998	0.000722983	0.0154508	lst-3	Y37A1B.1a
WBGene00016263	0.402983	0.00412778	0.0447355		C30F12.4
WBGene00045419	0.40288	0.00345983	0.0403175	lsy-12	R07B5.9a
WBGene00012600	0.402088	0.00121583	0.0216095	Y38E10A.22	Y38E10A.22a
WBGene00017064	0.40179	0.00304953	0.0370913	ppfr-2	D2092.2
WBGene00007352	0.401708	0.00237789	0.0319296	cdc-48.1	C06A1.1
WBGene00004208	0.40143	0.00128433	0.0224948	ptc-1	ZK675.1
WBGene00013682	0.400977	0.00111357	0.020303		Y105E8A.25
WBGene00004314	0.400612	0.00185505	0.0276556	rbc-2	Y54F10AM.10
WBGene00008006	0.400053	0.00144944	0.0240072	tag-325	C38D4.5
WBGene00003392	0.39912	0.000817963	0.0166749	mog-4	C04H5.6a
WBGene00022269	0.398442	0.00353632	0.0405474		Y73E7A.2
WBGene00012972	0.397736	0.00422837	0.0453798	rsa-2	Y48A6B.11a
WBGene00021316	0.397178	0.000256462	0.00776552		Y32H12A.8
WBGene00001856	0.397162	0.00495987	0.0496569	hil-5	B0414.3
WBGene00003789	0.396668	0.00143399	0.0238811	npp-3	K12D12.2
WBGene00012756	0.395994	0.00218033	0.0304234		Y41C4A.9
WBGene00002077	0.395744	0.00163814	0.0256247	imb-3	C53D5.6
WBGene00020498	0.395577	0.000574877	0.0131942		T14B4.1
WBGene00022880	0.39465	4.25e-05	0.00191324	tbc-2	ZK1248.10
WBGene00021468	0.394052	0.0029197	0.0362782	epg-2	Y39G10AR.10
WBGene00001977	0.393642	0.00340231	0.0399158	hmg-12	Y17G7A.1
WBGene00021423	0.392433	0.00216497	0.0303529	tftc-1	Y38F2AR.5a
WBGene00013703	0.392214	0.00272545	0.034719		Y106G6D.7
WBGene00018756	0.391837	0.00346603	0.0403175	F53C3.13	F53C3.13a
WBGene00003918	0.391834	0.00220891	0.0307178	par-3	F54E7.3a
WBGene00010663	0.391708	0.00170043	0.0260911	toca-2	K08E3.3a
WBGene00004953	0.391639	0.00283881	0.035618	spd-2	F32H2.3
WBGene00015102	0.391558	0.00362246	0.041109	cpg-2	B0280.5
WBGene00011408	0.391404	0.000365506	0.00965445		T04A8.6
WBGene00003793	0.3912	0.0013943	0.023426	npp-7	T19B4.2
WBGene00019118	0.391155	0.00148283	0.0243164		F59E12.1
WBGene00015971	0.390165	0.00215395	0.0302306	swsn-2.2	C18E3.2
WBGene00013606	0.387897	9.16e-05	0.00356808	cand-1	Y102A5A.1
WBGene00011071	0.38716	0.00170888	0.0261619	R06F6.8	R06F6.8a
WBGene00000366	0.38673	0.000876333	0.0175077	cbp-1	R10E11.1a
WBGene00011312	0.386403	0.00387637	0.0427591	trcs-2	T01B7.6
WBGene00015143	0.385697	0.00129239	0.0225113		B0336.3
WBGene00012353	0.385267	0.000635257	0.0141288	W09C5.7	W09C5.7a
WBGene00000419	0.385072	0.00199833	0.0289213	ced-5	C02F4.1
WBGene00010498	0.384453	0.00287669	0.0359011		K02B12.5
WBGene00016002	0.384351	0.00284135	0.035618		C18H9.3
WBGene00006440	0.383429	0.000857105	0.0172635	tag-63	Y47G6A.28
WBGene00002066	0.383412	0.00041975	0.0105758	ifg-1	M110.4a
WBGene00011043	0.383254	0.000364284	0.00964081	rbm-28	R05H10.2
WBGene00000275	0.38269	0.000147922	0.00512696	bub-1	R06C7.8
WBGene00006958	0.3823	0.00208246	0.0296528	wve-1	R06C1.3a
WBGene00000421	0.38226	0.000656262	0.0144082	ced-7	C48B4.4a
WBGene00021555	0.382128	0.00239566	0.032011		Y45G5AM.2
WBGene00006523	0.381689	0.00136359	0.0232183	tam-1	F26G5.9
WBGene00011636	0.381621	0.000987493	0.0189665	cec-3	T09A5.8
WBGene00002068	0.380751	0.00487008	0.0490094	ify-1	C27A2.3
WBGene00003047	0.3804	0.00367242	0.041481	lis-1	T03F6.5
WBGene00017920	0.380168	0.00112479	0.0204567	jmjd-1.2	F29B9.2a
WBGene00003792	0.3784	0.000291276	0.0084065	npp-6	F56A3.3a
WBGene00013894	0.377801	0.000162598	0.00546906		ZC434.8
WBGene00007105	0.377796	0.00324077	0.0387192	B0035.1	B0035.1a
WBGene00001081	0.377584	0.00230832	0.0314282	dpy-22	F47A4.2
WBGene00004980	0.377485	0.00348945	0.0403805	spk-1	B0464.5a
WBGene00001225	0.377139	0.0020202	0.0291318	eif-3.B	Y54E2A.11a
WBGene00012463	0.377099	0.00102956	0.0194655	Y17G7B.10	Y17G7B.10a
WBGene00012845	0.376679	0.00199925	0.0289213	set-24	Y43F11A.5
WBGene00004738	0.376254	0.000362693	0.00963605	scc-3	F18E2.3
WBGene00002144	0.37599	0.0005476	0.012748	inx-22	Y47G6A.2
WBGene00011061	0.375876	0.00247026	0.0325931	wago-1	R06C7.1
WBGene00014151	0.37571	0.004709	0.0483226	vps-15	ZK930.1a
WBGene00011720	0.375466	0.00150647	0.0243749	T11G6.5	T11G6.5a
WBGene00011338	0.375309	0.000264575	0.00790598	sec-31	T01G1.3
WBGene00022278	0.375244	0.00372811	0.0418809	rcor-1	Y74C9A.4a
WBGene00010641	0.374829	2.58e-05	0.00135703	crml-1	K07G5.1
WBGene00021292	0.374615	0.00119641	0.0214694	copb-1	Y25C1A.5
WBGene00019353	0.373528	0.00131791	0.0226098		K03B4.1
WBGene00018776	0.373444	0.00010433	0.00393571	F53H1.1	F53H1.1a
WBGene00019940	0.373154	0.000520029	0.012329	npp-21	R07G3.3a
WBGene00015173	0.372955	0.00139419	0.023426	trpp-11	B0412.3
WBGene00007545	0.372021	0.0021485	0.030185	C13B4.1	C13B4.1a
WBGene00009922	0.372008	0.000787686	0.0163973		F52B5.3
WBGene00020970	0.371336	0.00120706	0.0215191		W03A5.6
WBGene00003133	0.371157	0.00208455	0.0296528	mat-2	W10C6.1
WBGene00004161	0.371156	0.0034776	0.0403175	pqn-80	Y111B2A.14a
WBGene00019820	0.37096	0.00463406	0.0479373	cogc-8	R02D3.2
WBGene00006699	0.370712	0.00429544	0.0457555	uba-1	C47E12.5a
WBGene00022738	0.368979	0.00287871	0.0359011	ZK418.9	ZK418.9a
WBGene00001860	0.368812	0.000314716	0.00877094	him-1	F28B3.7a
WBGene00002717	0.368731	0.00326403	0.038928	let-526	C01G8.9a
WBGene00020588	0.36864	0.00444279	0.0466941		T19H12.2
WBGene00003826	0.368615	0.00402496	0.0439532	ntl-3	Y56A3A.1a
WBGene00010736	0.368317	0.000382138	0.00992107	istr-1	K10C8.3a
WBGene00020827	0.368123	0.00325255	0.0388259		T26A8.4
WBGene00006406	0.367812	0.0015344	0.0245937	srgp-1	F12F6.5a
WBGene00008119	0.367059	0.00160795	0.025348		C46F11.4
WBGene00001980	0.365894	0.00458974	0.047701	hmr-1	W02B9.1a
WBGene00006483	0.365849	0.0027244	0.034719	dgk-4	F42A9.1a
WBGene00008053	0.365612	0.00029179	0.0084065	cdc-48.2	C41C4.8
WBGene00000383	0.365514	0.000283843	0.0082414	cdc-14	C17G10.4a
WBGene00002368	0.365398	0.00481686	0.0486532	let-99	K08E7.3
WBGene00015975	0.365277	0.00140636	0.0234783	cas-2	C18E3.6
WBGene00000386	0.365139	0.00134257	0.0229464	cdc-25.1	K06A5.7
WBGene00011867	0.364449	0.0032841	0.0390319	chc-1	T20G5.1
WBGene00007150	0.364148	0.00352432	0.0405223	acly-2	B0365.1
WBGene00008645	0.364113	0.00429174	0.0457555		F10C2.4
WBGene00018925	0.363884	0.00284558	0.035618	F56A11.5	F56A11.5a
WBGene00007624	0.363799	0.00501837	0.049986	hrd-1	C16C10.3
WBGene00003508	0.363787	0.00417286	0.0450115	mut-16	B0379.3a
WBGene00000543	0.363782	0.00477787	0.0484384	clp-2	T04A8.16
WBGene00018721	0.363678	0.000305999	0.00861591	polh-1	F53A3.2
WBGene00020757	0.363564	0.000458742	0.0112508	ucr-2.3	T24C4.1
WBGene00010260	0.363215	0.00196771	0.0286471	ddx-17	F58E10.3a
WBGene00013343	0.362982	0.00157397	0.025018	prp-6	Y59A8B.6
WBGene00005023	0.362903	0.00168528	0.0259324	sqv-5	T24D1.1a
WBGene00000837	0.362872	0.00250129	0.0327808	cul-2	ZK520.4a
WBGene00002998	0.362262	0.000536099	0.0125507	lin-9	ZK637.7a
WBGene00010551	0.362111	0.00362443	0.041109	smg-8	K04B12.3a
WBGene00001061	0.362051	0.00268661	0.0343846	dpl-1	T23G7.1
WBGene00007153	0.361718	0.00161642	0.0253814	clec-41	B0365.6
WBGene00017607	0.360785	0.00386275	0.0427313	F19F10.11	F19F10.11a
WBGene00007921	0.36072	0.00430789	0.0458167		C34C12.2
WBGene00001635	0.360084	0.00164828	0.0257244	gly-10	Y45F10D.3a
WBGene00001372	0.359975	0.00168819	0.0259324	exo-3	R09B3.1a
WBGene00021934	0.359958	0.000655257	0.0144082	cct-8	Y55F3AR.3a
WBGene00015499	0.359703	0.00252633	0.0329509		C06A5.1
WBGene00003157	0.359397	0.00103458	0.0194872	mcm-5	R10E4.4
WBGene00004178	0.359157	0.00261744	0.0338529	prg-1	D2030.6
WBGene00006727	0.359101	0.00247409	0.0326098	ubq-1	F25B5.4a
WBGene00000415	0.35903	0.000716962	0.0153765	ced-1	Y47H9C.4a
WBGene00000838	0.358925	0.00103294	0.0194831	cul-3	Y108G3AL.1
WBGene00004746	0.358655	0.00444511	0.0466941	sdc-2	C35C5.1
WBGene00001031	0.358483	0.00303175	0.0369988	dnj-13	F54D5.8
WBGene00003795	0.35832	0.0044379	0.0466903	npp-9	F59A2.1a
WBGene00009267	0.358277	0.000843127	0.0170574	usp-48	F30A10.10
WBGene00017825	0.358189	0.00369708	0.0416562	cee-1	F26F4.1
WBGene00004506	0.357921	0.000406365	0.0103532	rpt-6	Y49E10.1
WBGene00006868	0.357144	0.00229455	0.0313344	vab-1	M03A1.1a
WBGene00004728	0.356421	0.00110881	0.0202432	sax-2	F21H11.2a
WBGene00022369	0.356357	0.000943481	0.0182495	Y92H12BR.3	Y92H12BR.3a
WBGene00004775	0.356147	0.00102728	0.0194655	2024-09-01	Y47G6A.12
WBGene00003476	0.355698	0.00107802	0.0199687	mtm-3	T24A11.1a
WBGene00003132	0.355521	0.000958716	0.018518	mat-1	Y110A7A.17a
WBGene00004337	0.355374	0.000661564	0.0145013	rfc-1	C54G10.2a
WBGene00003992	0.355339	0.00177439	0.0268152	pgl-1	ZK381.4a
WBGene00000911	0.353127	0.00109385	0.0201588	daf-15	C10C5.6a
WBGene00019429	0.353072	0.00221299	0.0307401		K06A5.1
WBGene00002027	0.352846	0.00245261	0.0324857	hsr-9	T05F1.6
WBGene00006324	0.352771	0.00375714	0.0419813	sup-17	DY3.7
WBGene00002035	0.352584	0.000699993	0.0151315	hum-1	F29D10.4
WBGene00007588	0.352349	0.00349777	0.0403805	C14C10.5	C14C10.5a
WBGene00006489	0.352213	0.00172967	0.0263327	zhit-3	ZK856.9
WBGene00004873	0.352061	0.00204381	0.0293844	smc-3	Y47D3A.26a
WBGene00021474	0.352028	0.00104911	0.0196255	dot-1.1	Y39G10AR.18a
WBGene00004106	0.351178	0.0045187	0.0471769	pqn-15	C24A8.3
WBGene00020763	0.351163	0.00167679	0.0258845	ztf-18	T24C4.7
WBGene00010002	0.351121	0.0022414	0.0309747		F53F8.5
WBGene00001922	0.351097	0.000163843	0.00548393	his-48	B0035.8
WBGene00010840	0.350885	0.00358299	0.0407767	M03C11.3	M03C11.3a
WBGene00015504	0.350252	0.0042937	0.0457555		C06A5.6
WBGene00018967	0.350151	0.0008049	0.0166749	F56D2.6	F56D2.6a
WBGene00019157	0.349735	0.00473883	0.0484384	H05C05.1	H05C05.1a
WBGene00003196	0.349555	0.00150084	0.0243703	mel-11	C06C3.1a
WBGene00018898	0.348826	0.00328345	0.0390319	F55F10.1	F55F10.1a
WBGene00018900	0.347911	0.00158259	0.0250717	rod-1	F55G1.4
WBGene00006793	0.347529	0.000394971	0.0101768	unc-59	W09C5.2
WBGene00004132	0.347067	0.00295458	0.0364134	ifet-1	F56F3.1
WBGene00022087	0.346831	0.00489101	0.049167	Y69A2AR.16	Y69A2AR.16a
WBGene00002073	0.345625	0.0045718	0.0476584	ima-2	F26B1.3
WBGene00008107	0.344948	0.000208471	0.00671434	aspm-1	C45G3.1
WBGene00002583	0.343373	0.00221727	0.0307401	let-363	B0261.2a
WBGene00013688	0.343317	0.00224982	0.0310026	riok-2	Y105E8B.3
WBGene00022378	0.342254	0.003568	0.0407738	Y94H6A.5	Y94H6A.5a
WBGene00007017	0.341787	0.00288939	0.0360014	mdt-17	Y113G7B.18a
WBGene00000257	0.340794	0.00104151	0.0195904	bmk-1	F23B12.8a
WBGene00004411	0.339984	0.000335133	0.00917778	rpc-1	C42D4.8
WBGene00008218	0.339404	0.00155623	0.0248441	nasp-2	C50B6.2
WBGene00001830	0.339163	0.00115771	0.0209124	hcp-2	T06E4.1
WBGene00003253	0.338871	0.00352949	0.0405223	mig-22	PAR2.4a
WBGene00001058	0.338418	0.00374003	0.0418809	dpf-5	R11E3.8a
WBGene00003777	0.337791	0.00139834	0.023426	nmy-2	F20G4.3
WBGene00012929	0.336038	0.000336627	0.00917778	rsks-1	Y47D3A.16
WBGene00005007	0.335894	0.00152889	0.024536	spr-2	C27B7.1a
WBGene00011625	0.335524	0.0043508	0.0461293	vps-39	T08G5.5a
WBGene00012559	0.335496	0.00148837	0.0243164	epg-3	Y37D8A.22
WBGene00001935	0.334784	1.31e-05	0.000797701	his-61	F55G1.10
WBGene00010406	0.334136	0.00262028	0.0338529	math-33	H19N07.2a
WBGene00007784	0.333195	0.00311844	0.0377531	ruvb-1	C27H6.2
WBGene00004355	0.333026	0.00159693	0.0252157	rha-1	T07D4.3
WBGene00008682	0.33281	0.0032668	0.038928	lex-1	F11A10.1a
WBGene00002034	0.332612	0.00323184	0.0386463	htp-3	F57C9.5
WBGene00012435	0.332171	0.000963095	0.0185763	flh-1	Y11D7A.12a
WBGene00001214	0.330772	0.000581296	0.0132556	ego-1	F26A3.3
WBGene00011511	0.330687	0.00353998	0.0405553	T05H10.7	T05H10.7a
WBGene00018849	0.329927	0.00130419	0.0225263		F55A3.3
WBGene00013208	0.329867	0.0047409	0.0484384		Y54G9A.5
WBGene00007184	0.32952	0.000199783	0.00648037	B0464.2	B0464.2a
WBGene00004187	0.329094	0.00373504	0.0418809	prp-8	C50C3.6
WBGene00016170	0.328222	0.000917196	0.0179445		C27F2.8
WBGene00016045	0.327971	0.00138794	0.0234	spas-1	C24B5.2a
WBGene00012888	0.326614	0.00212057	0.0299468	sas-6	Y45F10D.9
WBGene00007093	0.326589	0.00477516	0.0484384	B0001.8	B0001.8a
WBGene00001511	0.325767	0.00287051	0.0358972	fzy-1	ZK177.6
WBGene00019608	0.325122	0.00342932	0.0401637	ani-2	K10B2.5
WBGene00022034	0.32499	0.00149077	0.0243164	deps-1	Y65B4BL.2
WBGene00000079	0.324429	0.00149275	0.0243164	adr-1	H15N14.1c
WBGene00016509	0.32414	0.00347789	0.0403175	C37H5.6	C37H5.6a
WBGene00001017	0.322795	0.000822804	0.0166957	dnc-1	ZK593.5a
WBGene00015943	0.32274	0.000225541	0.00710434	tiar-1	C18A3.5a
WBGene00016318	0.320506	0.00228099	0.0312992		C32D5.11
WBGene00009050	0.319626	0.00184085	0.0275265		F22D6.2
WBGene00018953	0.318557	0.00474718	0.0484384	F56C9.10	F56C9.10a
WBGene00012522	0.317286	0.00386246	0.0427313	Y32B12B.2	Y32B12B.2a
WBGene00020933	0.31721	0.00468813	0.0483178		W02D3.4
WBGene00011489	0.316514	0.000223658	0.00710295		T05F1.2
WBGene00020719	0.315912	0.00417069	0.0450115		T23B12.4
WBGene00002008	0.315812	0.00364622	0.0412534	hsp-4	F43E2.8
WBGene00001056	0.315299	0.000255076	0.0077407	dpf-3	K02F2.1a
WBGene00001812	0.314894	0.00392001	0.0430665	haf-2	F43E2.4
WBGene00022148	0.314548	0.000569374	0.0130899		Y71G12B.8
WBGene00008385	0.314157	0.0037786	0.0421573	D1081.7	D1081.7a
WBGene00000939	0.313734	0.00232227	0.0314925	dcr-1	K12H4.8
WBGene00011885	0.313275	0.00146714	0.0241883		T21B10.3
WBGene00016317	0.312939	0.00216711	0.0303529		C32D5.10
WBGene00003391	0.311999	0.00417201	0.0450115	mog-3	F52C9.7
WBGene00007586	0.310358	0.00186648	0.0277653	ril-2	C14C10.3a
WBGene00002251	0.309688	0.00295479	0.0364134	lat-1	B0457.1a
WBGene00007009	0.308607	0.0047496	0.0484384	wwp-1	Y65B4BR.4a
WBGene00010609	0.308071	0.00389117	0.0428876	dut-1	K07A1.2
WBGene00010061	0.305519	0.00479202	0.0484739		F54E12.2
WBGene00020964	0.305415	0.00429113	0.0457555	polq-1	W03A3.2
WBGene00000099	0.305308	0.00143768	0.0239135	air-2	B0207.4
WBGene00010409	0.304901	0.00338853	0.0398225		H21P03.2
WBGene00017373	0.30401	0.00225935	0.0310481	F10G7.10	F10G7.10a
WBGene00004042	0.303017	0.00476014	0.0484384	plk-1	C14B9.4a
WBGene00003800	0.302299	0.00279527	0.0352876	npp-14	C03D6.4
WBGene00012341	0.301695	0.00499856	0.0498979	catp-6	W08D2.5a
WBGene00016444	0.30152	0.0040177	0.0439532	C35D10.7	C35D10.7a
WBGene00019947	0.300414	0.000887754	0.0176209	htz-1	R08C7.3
WBGene00000913	0.300279	0.00278701	0.0352402	daf-18	T07A9.6
WBGene00008399	0.299655	0.00130499	0.0225263		D2005.4
WBGene00009477	0.297669	0.00292224	0.0362782	rbpl-1	F36F2.3a
WBGene00018802	0.297209	0.00498367	0.0498221		F54D8.6
WBGene00007048	0.297031	0.00314351	0.0379557	nfx-1	C16A3.7
WBGene00022750	0.296604	0.00295979	0.0364134	ZK484.4	ZK484.4a
WBGene00016326	0.296223	0.00231443	0.0314799	ubr-1	C32E8.11
WBGene00007761	0.294786	0.00268078	0.0343533	rad-26	C27B7.4
WBGene00018364	0.294178	0.00485988	0.0489613	F42G9.6	F42G9.6a
WBGene00003788	0.293235	0.00167749	0.0258845	npp-2	T01G9.4
WBGene00019510	0.291502	0.00333877	0.039473		K07H8.10
WBGene00006734	0.290367	0.00218106	0.0304234	ufd-2	T05H10.5a
WBGene00016202	0.290215	0.00428359	0.0457555	kle-2	C29E4.2
WBGene00008729	0.287433	0.00283424	0.0356066		F13B12.1
WBGene00004051	0.286733	0.00423687	0.045411	pme-3	F20C5.1a
WBGene00001037	0.285876	0.00408522	0.0443817	dnj-19	T05C3.5
WBGene00011605	0.28398	0.00236073	0.0317617		T08A11.2
WBGene00009366	0.281897	0.00417645	0.0450147		F33H2.2
WBGene00015581	0.274614	0.00375975	0.0419813		C07H6.4
WBGene00004371	0.274159	0.00475704	0.0484384	rig-4	Y42H9B.2
WBGene00001085	0.273841	0.0049151	0.0493171	dpy-26	C25G4.5
WBGene00009921	0.273432	0.00436471	0.0461692		F52B5.2
WBGene00012715	0.272581	0.00280221	0.0353016	snpc-1.2	Y39E4B.2
WBGene00019087	0.270805	0.00374584	0.0418945		F59A6.5
WBGene00018892	0.270475	0.00170846	0.0261619	cir-1	F55F8.4
WBGene00004378	0.270249	0.00480673	0.0485867	rme-8	F18C12.2a
WBGene00010056	0.270051	0.00308733	0.0374428	smc-6	F54D5.14
WBGene00007256	0.270034	0.00477574	0.0484384	swsn-9	C01H6.7a
WBGene00004044	0.269671	0.00173441	0.0263753	plk-3	F55G1.8
WBGene00000396	0.269463	0.000759249	0.0159758	cdh-4	F25F2.2a
WBGene00007329	0.269305	0.00224767	0.0310026	C05C10.2	C05C10.2a
WBGene00020481	0.268597	0.00473641	0.0484384	T13C2.6	T13C2.6a
WBGene00004896	0.266811	0.00402647	0.0439532	smu-2	Y49F6B.4
WBGene00001431	0.26676	0.00362191	0.041109	fkb-6	F31D4.3
WBGene00004204	0.261268	0.00478487	0.048466	swsn-4	F01G4.1
WBGene00004955	0.259333	0.0048513	0.0489287	spd-5	F56A3.4
WBGene00003576	0.257162	0.00245928	0.0325111	ndc-80	W01B6.9
WBGene00009186	0.257098	0.00241857	0.0321911	trcs-1	F27C8.6
WBGene00019432	0.256752	0.00121835	0.0216095	knl-2	K06A5.4
WBGene00020781	0.254182	0.00204417	0.0293844		T24H7.2
WBGene00000800	0.253253	0.00346972	0.0403175	cars-1	Y23H5A.7a
WBGene00019713	0.251706	0.00171376	0.0261697	pqn-52	M01E11.4a
WBGene00004732	0.25079	0.00293495	0.0363519	sax-7	C18F3.2a
WBGene00017085	0.245662	0.00313982	0.0379445	E01A2.2	E01A2.2a
WBGene00006541	0.241373	0.000668596	0.0146086	tbh-1	H13N06.6a
WBGene00009897	0.230809	0.00298097	0.0365311		F49E12.1
WBGene00020821	0.212123	0.00266935	0.0343245	jhdm-1	T26A5.5a
WBGene00004418	-0.190411	0.00257647	0.0334134	rpl-7	F53G12.10
WBGene00001005	-0.202073	0.00233384	0.0315866	dlc-1	T26A5.9
WBGene00018271	-0.21426	0.00302542	0.0369545		F41C3.5
WBGene00016943	-0.232966	0.00120308	0.0214986	acdh-1	C55B7.4a
WBGene00010317	-0.24557	0.00307517	0.0373285	idh-1	F59B8.2a
WBGene00006917	-0.255879	0.00435545	0.0461428	vha-8	C17H12.14
WBGene00010130	-0.257018	0.00317095	0.0381857	vha-14	F55H2.2
WBGene00015810	-0.261237	0.0034716	0.0403175		C16A3.5
WBGene00011273	-0.263077	0.00348966	0.0403805		R53.4
WBGene00008262	-0.265738	0.00243055	0.0322562	ril-1	C53A5.1
WBGene00016020	-0.276578	0.00177511	0.0268152	sptl-1	C23H3.4a
WBGene00004441	-0.289457	0.000342022	0.00928558	rpl-27	C53H9.1
WBGene00021839	-0.289975	0.00381395	0.0424476	nduf-5	Y54E10BL.5
WBGene00006910	-0.290392	0.00420184	0.045217	vha-1	R10E11.8
WBGene00004452	-0.294375	0.00229347	0.0313344	rpl-38	C06B8.8
WBGene00017121	-0.298683	0.00194855	0.0285202	cyc-2.1	E04A4.7
WBGene00001239	-0.305769	0.00112534	0.0204567	elo-1	F56H11.4a
WBGene00002272	-0.307592	0.00347598	0.0403175	lec-9	C16H3.2
WBGene00000371	-0.313983	0.000111473	0.00412542	cco-1	F26E4.9
WBGene00015755	-0.317959	0.00471336	0.0483226		C14B9.10
WBGene00004486	-0.32303	0.000266126	0.00793498	rps-17	T08B2.10
WBGene00004990	-0.323759	0.0027812	0.0352081	spp-5	T08A9.9
WBGene00012094	-0.33405	0.000487471	0.011764		T27E9.2
WBGene00004454	-0.341536	3.05e-05	0.00152453	rpl-41	C09H10.2
WBGene00022781	-0.343759	0.00471019	0.0483226	pmt-1	ZK622.3a
WBGene00004358	-0.346973	0.000171612	0.00571593	rhr-1	F08F3.3
WBGene00000941	-0.349831	0.00201714	0.0291184	ddp-1	Y39A3CR.4
WBGene00008414	-0.354172	0.00119992	0.0214986		D2030.4
WBGene00001073	-0.363086	0.00294279	0.036401	dpy-11	F46E10.9
WBGene00016655	-0.36484	0.00110872	0.0202432	acbp-1	C44E4.6
WBGene00020507	-0.365922	1.89e-05	0.00103799	vha-15	T14F9.1
WBGene00004497	-0.366892	4.84e-05	0.00214632	rps-28	Y41D4B.5
WBGene00001775	-0.373408	0.00494884	0.0495828	gst-27	Y53F4B.30
WBGene00002053	-0.375933	0.000324163	0.00897925	ifb-1	F10C1.2a
WBGene00001520	-0.377286	0.000762236	0.0160113	gas-1	K09A9.5
WBGene00004920	-0.380305	0.00460168	0.0477238	snr-7	Y71F9B.4
WBGene00001501	-0.380763	0.000484934	0.0117471	ftn-2	D1037.3
WBGene00006836	-0.383207	0.00293615	0.0363519	unc-112	C47E8.7
WBGene00017982	-0.386872	0.000729534	0.0155421	hpo-18	F32D1.2
WBGene00001843	-0.391622	0.00167095	0.0258648	hgo-1	W06D4.1
WBGene00004443	-0.39519	6.89e-05	0.0028435	rpl-29	B0513.3a
WBGene00004453	-0.396002	0.000107508	0.00403333	rpl-39	C26F1.9
WBGene00011398	-0.400512	0.00270876	0.0346031	qdpr-1	T03F6.1
WBGene00018602	-0.401277	0.000226192	0.00710434	F48D6.4	F48D6.4a
WBGene00014309	-0.404962	2.23e-05	0.00120036	F07H5.5	F07H5.5a
WBGene00023068	-0.40917	0.000197001	0.00642063		F54D7.7
WBGene00000822	-0.415159	0.00104787	0.0196255	csq-1	F40E10.3
WBGene00001993	-0.416289	0.000101416	0.00384706	hpd-1	T21C12.2
WBGene00000210	-0.416615	0.000383878	0.00993166	asg-2	C53B7.4
WBGene00003893	-0.41669	0.00152156	0.024527	ost-1	C44B12.2a
WBGene00000277	-0.418527	0.000536282	0.0125507	cab-1	C23H4.1
WBGene00016746	-0.419478	0.00222284	0.030755		C48B6.10
WBGene00012140	-0.421547	0.00058045	0.0132556		T28F4.5
WBGene00000789	-0.42317	0.0042231	0.0453742	cpz-2	M04G12.2
WBGene00016435	-0.423512	0.0049734	0.0497558		C35B1.5
WBGene00001794	-0.423972	0.000103044	0.00389798	gta-1	K04D7.3a
WBGene00006757	-0.426504	0.00137659	0.0233524	unc-18	F27D9.1a
WBGene00009918	-0.426543	0.00287582	0.0359011		F52A8.5
WBGene00001244	-0.432361	8.95e-06	0.000599141	elo-6	F41H10.8
WBGene00002060	-0.437562	0.00435967	0.0461516	ife-2	R04A9.4
WBGene00007185	-0.442825	0.00256383	0.0332811	nlp-36	B0464.3
WBGene00001650	-0.450369	0.0024298	0.0322562	gon-1	F25H8.3a
WBGene00020788	-0.456029	0.00237549	0.0319288	nep-22	T25B6.2
WBGene00014826	-0.457039	0.000449878	0.0110894	R13H4.2	R13H4.2a
WBGene00008607	-0.459276	0.00167038	0.0258648		F09B12.3
WBGene00002258	-0.460267	7.83e-06	0.000529589	lbp-6	W02D3.5
WBGene00010050	-0.466547	0.00327043	0.0389372		F54D5.4
WBGene00000240	-0.469336	0.000193879	0.00636444	pah-1	K08F8.4a
WBGene00002267	-0.469492	0.00335832	0.0395697	lec-4	C44F1.3
WBGene00010117	-0.469902	0.0019109	0.0281198	nkb-3	F55F3.3
WBGene00001398	-0.469986	6.08e-07	6.59e-05	fat-6	VZK822L.1a
WBGene00012968	-0.473288	0.00102933	0.0194655		Y48A6B.7
WBGene00006819	-0.47433	1.3e-07	1.86e-05	unc-87	F08B6.4a
WBGene00010150	-0.481488	0.00420608	0.0452269	F56D5.6	F56D5.6a
WBGene00003080	-0.483753	0.00107742	0.0199687	lsm-6	Y71G12B.14
WBGene00000228	-0.487059	0.000637192	0.0141488	atn-1	W04D2.1a
WBGene00001089	-0.488345	0.000881337	0.017519	dre-1	K04A8.6
WBGene00003370	-0.48893	1.08e-05	0.000683487	mlc-2	C36E6.5
WBGene00006438	-0.492588	0.000528858	0.0124734	nrfl-1	C01F6.6a
WBGene00000178	-0.496058	0.00222113	0.030755	aqp-10	ZK1321.3
WBGene00021768	-0.497648	3.13e-05	0.00155928		Y51F10.7
WBGene00000403	-0.512894	0.000262247	0.00788443	casy-1	B0034.3a
WBGene00004929	-0.513709	0.00374156	0.0418809	soc-2	AC7.2a
WBGene00004192	-0.515019	0.00395484	0.0433864	prx-2	ZK809.7
WBGene00015510	-0.518385	0.00410683	0.044581		C06A6.5
WBGene00000673	-0.519506	0.00196633	0.0286471	col-98	F14F7.1
WBGene00010083	-0.523427	0.00489294	0.049167		F55B11.1
WBGene00010266	-0.532061	6.03e-07	6.59e-05	dct-18	F58G1.4
WBGene00000554	-0.534425	0.00475432	0.0484384	cnb-1	F55C10.1a
WBGene00004438	-0.534641	0.000163273	0.00547828	rpl-25.1	F55D10.2
WBGene00004131	-0.534701	1.02e-05	0.000654132	pqn-44	F55A12.9a
WBGene00003071	-0.535054	4.2e-06	0.000324022	lrp-1	F29D11.1
WBGene00001243	-0.537425	7.35e-07	7.72e-05	elo-5	F41H10.7
WBGene00003934	-0.537816	3.07e-07	3.75e-05	pat-10	F54C1.7
WBGene00014244	-0.538726	0.000111186	0.00412542	ZK1307.1	ZK1307.1a
WBGene00044784	-0.540677	0.00020967	0.00673707	F13H10.8	F13H10.8a
WBGene00022816	-0.540988	0.00176908	0.0267833	fbn-1	ZK783.1a
WBGene00015047	-0.541431	0.00149212	0.0243164	faah-1	B0218.1a
WBGene00006919	-0.542777	2.68e-07	3.44e-05	vha-10	F46F11.5
WBGene00007112	-0.544477	0.00128314	0.0224948		B0035.13
WBGene00004210	-0.544847	0.00320889	0.0385067	ptc-3	Y110A2AL.8a
WBGene00014030	-0.551357	0.00155912	0.0248441	glb-1	ZK637.13
WBGene00007071	-0.551589	0.00210279	0.029788	AC3.5	AC3.5a
WBGene00003877	-0.551924	3.8e-05	0.00180293	pept-1	K04E7.2
WBGene00009678	-0.552486	0.00457715	0.0476778	magu-4	F44D12.1a
WBGene00018718	-0.562064	0.00152261	0.024527		F52H2.6
WBGene00004059	-0.565193	0.00291081	0.0362352	pmp-2	C44B7.9
WBGene00009337	-0.569032	0.00357411	0.0407767	uig-1	F32F2.1a
WBGene00013920	-0.57301	0.0026311	0.0339606	pssy-1	ZC506.3
WBGene00002065	-0.573912	2.48e-06	0.000211479	iff-2	F54C9.1
WBGene00013289	-0.5765	0.00129605	0.0225263	tag-273	Y57G11A.1a
WBGene00013489	-0.578917	0.00136867	0.0232469		Y69H2.14
WBGene00001331	-0.579123	0.00029759	0.00851968	erd-2	F09B9.3
WBGene00022252	-0.579809	0.00494427	0.0495734	Y73B6BL.31	Y73B6BL.31a
WBGene00017506	-0.580697	0.00282852	0.0355674		F16B4.4
WBGene00007934	-0.588256	0.00144872	0.0240072		C34E7.4
WBGene00010470	-0.588298	0.00468746	0.0483178	cdr-4	K01D12.11
WBGene00002257	-0.592428	0.00242823	0.0322562	lbp-5	W02D3.7
WBGene00018758	-0.604713	0.00477329	0.0484384		F53E10.1
WBGene00007155	-0.607705	0.00490739	0.049276	B0379.1	B0379.1a
WBGene00001911	-0.612825	2.64e-05	0.00137307	his-37	C50F4.7
WBGene00021852	-0.613022	1.09e-05	0.000687421		Y54F10AM.8
WBGene00014088	-0.616129	0.0033867	0.0398225	ZK809.8	ZK809.8a
WBGene00016210	-0.616606	0.00426301	0.0456236		C29F5.1
WBGene00006616	-0.617755	0.00458986	0.047701	trp-4	Y71A12B.4
WBGene00011374	-0.619759	0.000132745	0.00475793		T02D1.8
WBGene00015061	-0.620899	1.35e-06	0.0001312	cpna-2	B0228.4a
WBGene00001682	-0.625813	1.87e-06	0.000167337	gpc-2	F08B6.2
WBGene00006508	-0.626021	0.000152286	0.00521208	tag-163	M01E11.7a
WBGene00006914	-0.626296	1.54e-05	0.000905338	vha-5	F35H10.4
WBGene00011102	-0.630273	1.26e-05	0.000770592	R07E3.1	R07E3.1a
WBGene00001819	-0.630636	0.000325256	0.00898297	haf-9	ZK484.2a
WBGene00020397	-0.631976	0.00149349	0.0243164	pcbd-1	T10B11.1
WBGene00007197	-0.63221	0.00205137	0.0294366		B0513.5
WBGene00007848	-0.632538	6.06e-07	6.59e-05	cytb-5.1	C31E10.7
WBGene00009158	-0.637591	0.00353116	0.0405223		F26E4.3
WBGene00009008	-0.638986	0.00469627	0.0483226	F21D5.3	F21D5.3a
WBGene00016028	-0.647407	0.00234394	0.0316919	flp-24	C24A1.1
WBGene00020808	-0.647616	9.63e-09	2.15e-06	T25F10.6	T25F10.6a
WBGene00019007	-0.65001	1.2e-06	0.000118307		F57B10.14
WBGene00013255	-0.651306	3.83e-05	0.00180764		Y57A10A.10
WBGene00006407	-0.653956	0.0005187	0.0123189	lim-9	F25H5.1a
WBGene00001774	-0.65776	0.000393476	0.0101575	gst-26	Y53F4B.29
WBGene00015752	-0.66014	3.18e-05	0.00156342		C14B9.2
WBGene00004020	-0.661989	0.000154173	0.00526348	pho-1	EGAP2.3
WBGene00009730	-0.66256	0.00101136	0.0192893	myo-6	F45G2.2a
WBGene00015328	-0.665037	0.0018199	0.0273707		C02B10.3
WBGene00002048	-0.667682	0.000496634	0.0119402	ida-1	B0244.2
WBGene00009081	-0.667817	0.00153964	0.0246487	F23B12.4	F23B12.4a
WBGene00009947	-0.66982	0.00500486	0.0499243		F52H3.5
WBGene00012186	-0.671218	0.00015625	0.00532107	mlt-11	W01F3.3a
WBGene00017900	-0.673162	0.00464068	0.0479373	F28E10.1	F28E10.1a
WBGene00022382	-0.677815	2.06e-05	0.00112545		Y94H6A.10
WBGene00012443	-0.686397	0.00105706	0.0197202		Y15E3A.4
WBGene00013081	-0.687052	0.00234945	0.0316928		Y51A2D.14
WBGene00001915	-0.689598	0.000589601	0.0133652	his-41	C50F4.5
WBGene00000070	-0.693738	0.00280039	0.0353016	acy-3	C44F1.5
WBGene00000728	-0.695537	0.00459881	0.0477238	col-155	F55C10.3
WBGene00020155	-0.697545	0.000663427	0.0145189	T02B11.3	T02B11.3a
WBGene00022103	-0.698878	0.00271204	0.0346128	cdh-12	Y71D11A.1
WBGene00018731	-0.70306	0.00249365	0.0327677		F53A9.8
WBGene00003915	-0.704498	0.000118591	0.00435344	pan-1	M88.6a
WBGene00002134	-0.707453	1.83e-06	0.000164748	inx-12	ZK770.3
WBGene00004216	-0.708793	0.00358313	0.0407767	ptr-1	C24B5.3
WBGene00018532	-0.709356	2.31e-05	0.00123972		F47B7.1
WBGene00015472	-0.709838	0.0029708	0.0364715		C05D9.3
WBGene00006798	-0.710435	6.8e-06	0.000471143	unc-64	F56A8.7a
WBGene00001000	-0.711723	3.6e-05	0.00171785	dim-1	C18A11.7a
WBGene00009813	-0.711742	2.34e-07	3.16e-05	haly-1	F47B10.2
WBGene00044079	-0.717086	0.00206548	0.0295663	tag-241	C34E11.3a
WBGene00016266	-0.721099	0.000485159	0.0117471	idhg-2	C30F12.7
WBGene00018073	-0.721406	1.64e-05	0.000942431		F35H10.10
WBGene00016641	-0.725265	0.00451752	0.0471769		C44C1.1
WBGene00003178	-0.725613	6.61e-05	0.00276393	mec-17	F57H12.7
WBGene00003687	-0.727567	1.98e-09	6.11e-07	nhr-97	H27C11.1a
WBGene00009717	-0.72928	0.00302336	0.0369545	dep-1	F44G4.8a
WBGene00019663	-0.731144	0.00475876	0.0484384		K11H12.7
WBGene00019408	-0.732714	0.00437514	0.0462438	K05F1.6	K05F1.6a
WBGene00015735	-0.734217	0.00246766	0.0325902	pdfr-1	C13B9.4a
WBGene00016716	-0.734522	0.00138796	0.0234	acs-17	C46F4.2
WBGene00007591	-0.736333	0.000672754	0.0146525		C14H10.1
WBGene00022144	-0.737584	2.22e-06	0.000193377	pghm-1	Y71G12B.4
WBGene00013884	-0.73957	0.00050329	0.0120156		ZC412.3
WBGene00002057	-0.73984	0.00408022	0.0443817	ifd-1	R04E5.10a
WBGene00006752	-0.742322	7.63e-05	0.00308094	unc-13	ZK524.2a
WBGene00006812	-0.747283	0.000129742	0.00467481	unc-80	F25C8.3a
WBGene00020382	-0.748197	1.04e-05	0.000662189		T09B4.8
WBGene00009340	-0.748842	0.000184559	0.00608778	best-14	F32G8.4
WBGene00018468	-0.750232	8.63e-05	0.00340552	F45E4.3	F45E4.3a
WBGene00001189	-0.750917	3.23e-09	9.39e-07	egl-21	F01D4.4
WBGene00001444	-0.75151	0.00145035	0.0240072	flp-1	F23B2.5a
WBGene00006423	-0.752958	0.00225935	0.0310481	asd-2	T21G5.5a
WBGene00003625	-0.753796	0.00130233	0.0225263	nhr-31	C26B2.3a
WBGene00009621	-0.757731	0.000194947	0.00636888	fipr-21	F41E7.5
WBGene00000992	-0.759014	0.00444856	0.0466945	dhs-29	F27D9.6
WBGene00001631	-0.759233	0.000500651	0.0119945	gly-6	H38K22.5a
WBGene00012289	-0.759644	0.00475989	0.0484384		W05H12.1
WBGene00016918	-0.759854	3.46e-07	4.08e-05	C54E4.2	C54E4.2a
WBGene00011833	-0.760502	0.00412039	0.0446927		T19B10.5
WBGene00010738	-0.767278	0.000146629	0.00510809		K10D3.4
WBGene00022538	-0.768087	0.00387074	0.0427315		ZC190.4
WBGene00007142	-0.768436	0.000109692	0.00409856	ttr-18	B0334.1
WBGene00003695	-0.768441	0.00148861	0.0243164	nhr-105	C06G3.1a
WBGene00006586	-0.768646	0.000324096	0.00897925	tni-4	W03F8.1
WBGene00001455	-0.770786	0.0026607	0.0342779	flp-12	C05E11.8a
WBGene00006814	-0.770964	4.41e-05	0.00198197	unc-82	B0496.3a
WBGene00001184	-0.771596	0.00026331	0.00788544	egl-15	F58A3.2a
WBGene00004987	-0.775527	0.00316751	0.0381857	spp-2	T08A9.12
WBGene00012554	-0.777355	0.00162852	0.0255036		Y37D8A.16
WBGene00004025	-0.783109	2.41e-05	0.0012829	phy-2	F35G2.4
WBGene00001694	-0.786104	1.83e-05	0.00101598	grd-5	F41E6.2
WBGene00003929	-0.786275	3.45e-08	6.12e-06	pat-2	F54F2.1
WBGene00001461	-0.792257	0.00130652	0.0225263	flp-18	Y48D7A.2
WBGene00018215	-0.792792	0.00295779	0.0364134	igcm-1	F39H12.4
WBGene00009624	-0.794453	0.00139811	0.023426	cnc-8	F41E7.8
WBGene00010703	-0.794579	0.000304048	0.00859644	K09A9.6	K09A9.6a
WBGene00001251	-0.795756	0.00471148	0.0483226	elt-3	K02B9.4a
WBGene00019780	-0.796397	5.94e-05	0.00253485	M60.4	M60.4a
WBGene00001132	-0.797126	7.1e-09	1.73e-06	alp-1	T11B7.4a
WBGene00009723	-0.799304	0.00355137	0.0406518		F45D3.3
WBGene00006750	-0.799642	0.00100361	0.0191951	unc-10	T10A3.1a
WBGene00010727	-0.800368	2.85e-05	0.00145387	K09G1.1	K09G1.1a
WBGene00006760	-0.800576	0.000224399	0.00710434	unc-23	H14N18.1a
WBGene00009787	-0.801318	0.000547078	0.012748		F46F2.3
WBGene00003754	-0.801447	0.00157737	0.025018	nlp-16	T13A10.5
WBGene00011095	-0.803011	0.00131144	0.0225271	gana-1	R07B7.11
WBGene00011059	-0.804586	1.09e-12	7.1e-10		R06C1.4
WBGene00013111	-0.806605	0.0022163	0.0307401	sta-1	Y51H4A.17a
WBGene00009677	-0.809201	0.00402551	0.0439532		F44A6.5
WBGene00016018	-0.814865	5.53e-05	0.00240532	C23H3.2	C23H3.2a
WBGene00017671	-0.817562	1.57e-05	0.000917649	pgal-1	F21F3.1
WBGene00016201	-0.81758	7.14e-07	7.62e-05	tdo-2	C28H8.11a
WBGene00009982	-0.818115	0.000314518	0.00877094		F53F1.4
WBGene00000882	-0.819093	1.69e-05	0.000960933	cyn-6	F42G9.2
WBGene00004134	-0.821146	0.00144581	0.0240072	pqn-47	F59B10.1
WBGene00003618	-0.82115	0.00238127	0.0319437	nhr-19	E02H1.7
WBGene00015356	-0.82155	0.000352105	0.00944496	tag-278	C02F12.7
WBGene00015480	-0.822583	0.00128485	0.0224948	C05D10.4	C05D10.4a
WBGene00010790	-0.823647	2.75e-07	3.44e-05	sodh-1	K12G11.3
WBGene00023020	-0.823826	0.00443269	0.0466714		F30H5.4
WBGene00009926	-0.825745	5.38e-05	0.00234688	noah-2	F52B11.3
WBGene00013416	-0.827604	0.000799074	0.0165838	Y64G10A.7	Y64G10A.7a
WBGene00006772	-0.829163	0.000763282	0.0160113	unc-36	C50C3.9a
WBGene00009645	-0.829245	0.00251214	0.0328599		F42G10.1
WBGene00004859	-0.829972	0.00413417	0.0447355	sma-5	W06B3.2a
WBGene00044294	-0.830106	2.46e-05	0.00130098		C01B10.11
WBGene00018398	-0.836418	0.000681817	0.0148015	sptl-2	F43H9.2a
WBGene00013895	-0.836542	0.00168676	0.0259324	ZC434.9	ZC434.9a
WBGene00017745	-0.837076	0.00123803	0.0219281		F23F1.4
WBGene00004507	-0.839664	0.00284308	0.035618	rpy-1	C18H9.7
WBGene00005003	-0.842728	7.93e-07	8.08e-05	spp-18	F27C8.4
WBGene00003482	-0.843956	1.01e-07	1.54e-05	mua-3	K08E5.3a
WBGene00017657	-0.84398	1.42e-10	5.86e-08		F21C10.7
WBGene00001113	-0.848473	0.0023011	0.0313906	dur-1	F25H8.5a
WBGene00001945	-0.850405	0.00105135	0.0196406	his-71	F45E1.6
WBGene00044728	-0.853327	0.000780094	0.0162728		Y53F4B.45
WBGene00000964	-0.853347	0.000608399	0.013665	dhp-2	C47E12.8
WBGene00003235	-0.861894	6.3e-06	0.000450456	mif-2	C52E4.2a
WBGene00000739	-0.863993	2.89e-05	0.00146511	col-166	T07H6.3a
WBGene00009995	-0.865643	3.41e-05	0.00164936		F53F4.13
WBGene00012124	-0.865741	0.00235328	0.0316928		T28D6.4
WBGene00006809	-0.865937	0.00184236	0.0275265	unc-77	C11D2.6a
WBGene00007384	-0.868536	0.000971892	0.0186949	swt-3	C06G8.1
WBGene00020735	-0.868676	0.00021782	0.00693368	T23F2.2	T23F2.2a
WBGene00021533	-0.87534	9.47e-05	0.00364158	Y42G9A.3	Y42G9A.3a
WBGene00006844	-0.876031	0.00185809	0.0276707	unc-120	D1081.2
WBGene00004423	-0.876342	1.86e-13	1.5e-10	rpl-11.2	F07D10.1
WBGene00000668	-0.877031	6.86e-08	1.13e-05	col-93	W05B2.5
WBGene00003511	-0.877038	1.53e-08	3.31e-06	mxl-3	F46G10.6
WBGene00011383	-0.877677	0.00161715	0.0253814		T02E9.5
WBGene00011107	-0.880594	0.00276184	0.0350517		R07E3.6
WBGene00004719	-0.880823	0.00395958	0.0433864	sad-1	F15A2.6a
WBGene00011185	-0.883642	0.0046244	0.0478778		R10D12.1
WBGene00022146	-0.886151	0.000300545	0.00856837		Y71G12B.6
WBGene00011055	-0.887813	9.59e-05	0.00367468	arrd-14	R06B9.4
WBGene00003375	-0.887928	3.14e-05	0.00156044	mlp-1	T04C9.4a
WBGene00020149	-0.892106	6.59e-05	0.00276393		T01D1.4
WBGene00000743	-0.893878	0.00461099	0.0477752	col-170	T10E10.6
WBGene00017698	-0.895594	0.00193915	0.0284132		F22B7.9
WBGene00015464	-0.896147	1.3e-07	1.86e-05		C05C8.7
WBGene00077701	-0.896574	0.00379533	0.042275	poml-3	E01A2.10
WBGene00014091	-0.90036	6.44e-06	0.000458069		ZK822.4
WBGene00006978	-0.901698	0.000458895	0.0112508	zig-1	K10C3.3
WBGene00007799	-0.902205	0.000405471	0.0103497	nrx-1	C29A12.4a
WBGene00001633	-0.902554	1.51e-05	0.000905338	gly-8	Y66A7A.6
WBGene00007605	-0.906264	2.16e-08	4.15e-06	asp-10	C15C8.3a
WBGene00011694	-0.907493	0.00152179	0.024527		T10G3.3
WBGene00019489	-0.907926	0.00253247	0.0329994		K07E1.1
WBGene00019609	-0.908533	0.00217392	0.0303918	K10B3.1	K10B3.1a
WBGene00016722	-0.910536	4.41e-06	0.000336081		C46G7.2
WBGene00004228	-0.910599	1.09e-05	0.000688622	ptr-14	R09H10.4
WBGene00018656	-0.911181	5.16e-05	0.00225879		F49H12.5
WBGene00004924	-0.912306	4.62e-05	0.00206212	snt-4	T23H2.2
WBGene00000068	-0.91571	0.00396184	0.0433864	acy-1	F17C8.1
WBGene00000908	-0.916087	0.00166554	0.0258648	daf-12	F11A1.3a
WBGene00018343	-0.916577	0.000568197	0.0130848		F42A10.7
WBGene00006811	-0.918212	0.000134565	0.00481051	unc-79	E03A3.6a
WBGene00020195	-0.918948	7.51e-06	0.00051568		T03G6.3
WBGene00044389	-0.921105	0.00478768	0.048466	C27D6.12	C27D6.12a
WBGene00009577	-0.922539	0.00189674	0.0280831		F40F8.4
WBGene00002179	-0.926383	1e-06	0.000101258	jph-1	T22C1.7
WBGene00002135	-0.926507	7.66e-07	7.98e-05	inx-13	Y8G1A.2
WBGene00009218	-0.928039	9.43e-06	0.000612905	acs-20	F28D1.9
WBGene00020846	-0.931572	0.00146285	0.0241555		T27A10.6
WBGene00001758	-0.933852	2.86e-06	0.000237929	gst-10	Y45G12C.2
WBGene00004854	-0.934656	0.000940943	0.0182263	slt-1	F40E10.4
WBGene00010059	-0.938317	0.00102652	0.0194655		F54E4.3
WBGene00006831	-0.941328	1.78e-08	3.57e-06	unc-104	C52E12.2a
WBGene00006366	-0.942487	1.17e-07	1.7e-05	sym-1	C44H4.3
WBGene00003553	-0.942764	1.74e-06	0.000158456	nas-37	C17G1.6a
WBGene00016758	-0.942885	0.00209387	0.0296926		C49A9.4
WBGene00044049	-0.943091	0.000828595	0.0167883	sfxn-5	C41C4.10
WBGene00003369	-0.943629	2.5e-15	3.79e-12	mlc-1	C36E6.3
WBGene00008571	-0.944351	0.000270732	0.00800243	prmn-1	F08B12.1
WBGene00009818	-0.944505	9.25e-05	0.00358734	acbp-3	F47B10.7
WBGene00008652	-0.950783	0.000112627	0.00415683	F10D11.6	F10D11.6a
WBGene00018303	-0.951636	0.000141566	0.00496974		F41G3.10
WBGene00019018	-0.956726	0.000460752	0.011276	abts-3	F57F10.1a
WBGene00008438	-0.958636	3.65e-05	0.00173762	DH11.5	DH11.5a
WBGene00011326	-0.959601	1.03e-05	0.000661872	T01D3.1	T01D3.1a
WBGene00011428	-0.960146	0.000908086	0.0178233		T04C12.3
WBGene00018682	-0.960611	5.97e-06	0.000436093	aagr-4	F52D1.1
WBGene00008819	-0.965409	0.00179798	0.0271306	shw-1	F14F11.1a
WBGene00010723	-0.96621	0.000780513	0.0162728	cpg-7	K09E4.6
WBGene00003163	-0.967148	0.000351129	0.00944496	mdl-1	R03E9.1
WBGene00016838	-0.967423	0.00190157	0.0280874		C50F2.4
WBGene00018144	-0.96976	0.00241394	0.0321608	F37C4.4	F37C4.4a
WBGene00006767	-0.970509	0.00206308	0.0295629	unc-31	ZK897.1a
WBGene00001459	-0.97354	0.00081899	0.0166749	flp-16	F15D4.8
WBGene00014308	-0.975444	3.87e-05	0.00181835		F07H5.4
WBGene00011072	-0.976263	8.2e-05	0.00328234	tag-209	R06F6.11
WBGene00003771	-0.976728	0.000434239	0.0108409	nlp-33	T19C4.7
WBGene00004004	-0.97853	0.00121846	0.0216095	pgp-10	C54D1.1
WBGene00017970	-0.979383	3.98e-06	0.000310919	F32A5.4	F32A5.4a
WBGene00017201	-0.980995	0.00386446	0.0427313	grsp-4	F07C4.7
WBGene00000678	-0.98231	0.00171514	0.0261697	col-104	F58F6.1
WBGene00044109	-0.983636	0.00118457	0.0213411		K02E11.10
WBGene00007983	-0.984001	0.00342197	0.040112		C36E8.4
WBGene00010567	-0.985703	0.00334066	0.039473		K04G2.9
WBGene00019727	-0.98597	3.35e-09	9.53e-07		M02D8.1
WBGene00006784	-0.987216	0.000772435	0.0161537	unc-49	T21C12.1b
WBGene00018293	-0.990278	0.00127935	0.0224948		F41E6.12
WBGene00011392	-0.990826	1.72e-05	0.000973169	sbt-1	T03D8.3
WBGene00008089	-0.990869	0.000135448	0.00481823	C44C10.9	C44C10.9a
WBGene00010673	-0.99098	0.000724774	0.0154649	K08E7.5	K08E7.5a
WBGene00010593	-1.0028	9.42e-05	0.00363331	gsnl-1	K06A4.3
WBGene00015646	-1.00319	0.000500053	0.0119945	mlt-10	C09E8.3
WBGene00016749	-1.00354	5.6e-06	0.000413352		C48E7.1
WBGene00016264	-1.00439	5.88e-05	0.00251683	C30F12.5	C30F12.5a
WBGene00011289	-1.00488	1.68e-05	0.000957583		R102.2
WBGene00000681	-1.00538	5.65e-05	0.00243844	col-107	C34H4.4a
WBGene00001475	-1.00587	2.85e-07	3.53e-05	fmi-1	F15B9.7
WBGene00000742	-1.00663	0.000150561	0.00517651	col-169	T10E10.5
WBGene00003089	-1.00665	0.000351124	0.00944496	ltd-1	K02C4.4
WBGene00018117	-1.00685	0.00195878	0.0286087	nlp-47	F36H12.1
WBGene00000039	-1.01035	4.92e-14	5.6e-11	acn-1	C42D8.5a
WBGene00006830	-1.01097	0.00128842	0.0225113	unc-103	C30D11.1a
WBGene00015794	-1.01148	0.00440001	0.0464348		C15F1.1
WBGene00020237	-1.01264	0.0038687	0.0427315	phat-4	T05B4.3
WBGene00004225	-1.01371	0.000481147	0.0116914	ptr-11	F56C11.2
WBGene00001768	-1.01395	0.000110147	0.00409856	gst-20	Y48E1B.10
WBGene00020317	-1.01452	1.64e-05	0.000942316	pdf-1	T07E3.6a
WBGene00011661	-1.01794	0.00252227	0.0329403	ztf-27	T09F3.1
WBGene00018572	-1.02388	0.0011047	0.0202432	lin-42	F47F6.1a
WBGene00021335	-1.02394	3.11e-06	0.000257793	spp-23	Y34D9A.11
WBGene00014261	-1.02456	0.00209004	0.0296926	shk-1	ZK1321.2a
WBGene00001163	-1.02463	0.0027819	0.0352081	efn-2	C43F9.8
WBGene00003750	-1.02544	0.0036163	0.041109	nlp-12	M01D7.5
WBGene00015298	-1.02657	2.39e-07	3.2e-05	C01F1.3	C01F1.3a
WBGene00006663	-1.02659	0.000236315	0.00731773	twk-8	ZC410.4a
WBGene00013292	-1.02663	0.00228758	0.0313018		Y57G11A.4
WBGene00010225	-1.03203	0.00267515	0.0343533	ttr-31	F58A3.5
WBGene00007679	-1.03211	1.57e-05	0.000917649		C18D11.1
WBGene00014148	-1.03568	5.71e-06	0.000419591		ZK909.3
WBGene00045276	-1.03596	0.000124115	0.00451976		F18E3.13
WBGene00021645	-1.03714	1.62e-05	0.000936548	Y47G6A.19	Y47G6A.19a
WBGene00012007	-1.03882	0.000548398	0.012748		T25B9.1
WBGene00008359	-1.04165	0.00120222	0.0214986	nspc-17	D1025.8
WBGene00019839	-1.04255	0.000819131	0.0166749		R02F11.1
WBGene00019563	-1.04465	0.00206872	0.0295717		K09C6.9
WBGene00003767	-1.04511	6.09e-06	0.000442359	nlp-29	B0213.4
WBGene00008076	-1.04674	0.00298273	0.0365311	lgc-43	C43F9.9
WBGene00007925	-1.04799	0.00228407	0.0312992		C34C12.6
WBGene00017567	-1.05261	0.000470285	0.0114682		F18E3.11
WBGene00044070	-1.05714	0.000158308	0.00536442	set-18	T22A3.4a
WBGene00011498	-1.05837	3.58e-05	0.00171587	T05G5.1	T05G5.1a
WBGene00021894	-1.06021	0.00454969	0.0474641		Y54G2A.32
WBGene00001374	-1.06397	0.00304711	0.0370913	exp-2	F12F3.1a
WBGene00011756	-1.06426	0.000303111	0.00858773	ctg-2	T13H5.2a
WBGene00012891	-1.06432	0.00250534	0.0328025	sorb-1	Y45F10D.13a
WBGene00020012	-1.06878	1.25e-05	0.000770238	R11G1.6	R11G1.6a
WBGene00002067	-1.06909	1.91e-05	0.00104865	ifp-1	C43C3.1
WBGene00012796	-1.0708	0.000435973	0.0108643	Y43F4A.1	Y43F4A.1a
WBGene00023500	-1.07116	1.8e-05	0.00100359	C11H1.9	C11H1.9a
WBGene00004364	-1.07142	0.000238954	0.00736603	ric-4	Y22F5A.3a
WBGene00014051	-1.07252	0.000138855	0.00489975	spv-1	ZK669.1a
WBGene00003675	-1.07394	0.00214758	0.030185	nhr-85	W05B5.3a
WBGene00022680	-1.07629	0.00120434	0.0214986	ZK180.6	ZK180.6a
WBGene00001428	-1.08045	8.05e-09	1.9e-06	fkb-3	C05C8.3
WBGene00022271	-1.08202	0.000286519	0.00828964	cpx-1	Y73E7A.4
WBGene00012261	-1.08309	1.08e-07	1.62e-05	lpr-3	W04G3.8
WBGene00003165	-1.085	0.000262699	0.00788443	mec-1	T07H8.4a
WBGene00006747	-1.08584	0.00464788	0.0479754	unc-7	R07D5.1a
WBGene00020215	-1.08661	0.000140954	0.00496099		T04G9.4
WBGene00000732	-1.08665	2.53e-05	0.0013341	col-159	F57B1.3
WBGene00008191	-1.08666	0.000565124	0.0130581		C49A1.10
WBGene00012759	-1.08883	3.54e-06	0.00029144	sup-1	Y41C4A.13
WBGene00012152	-1.09121	0.0010286	0.0194655	cnc-10	VK10D6R.1
WBGene00077693	-1.09493	8.43e-05	0.00335197		T04C12.11
WBGene00012545	-1.09569	2.74e-07	3.44e-05		Y37D8A.3
WBGene00020143	-1.09627	0.00239431	0.032011		T01C8.2
WBGene00007044	-1.09727	0.00415613	0.0449375	cpna-5	B0495.10a
WBGene00011112	-1.09769	2.41e-05	0.0012829		R07E5.4
WBGene00008395	-1.09843	0.0013037	0.0225263	D1086.8	D1086.8a
WBGene00006950	-1.09906	0.00301186	0.0368548	wrt-4	ZK678.5
WBGene00013962	-1.10331	0.00138089	0.0233672	ZK287.1	ZK287.1a
WBGene00009304	-1.1061	0.00358319	0.0407767	eva-1	F32A7.3a
WBGene00004221	-1.11636	0.00104405	0.0195904	ptr-6	C54A12.1
WBGene00020736	-1.12009	8.87e-06	0.000596978		T23F2.3
WBGene00003759	-1.12554	3.68e-06	0.000297098	nlp-21	Y47D3B.2a
WBGene00011763	-1.12667	0.00441767	0.0465851		T14B1.1
WBGene00019520	-1.12985	1.69e-06	0.0001545		K08B12.1
WBGene00001753	-1.13048	2.07e-06	0.000181004	gst-5	R03D7.6a
WBGene00006741	-1.13488	0.000304777	0.00859924	unc-1	K03E6.5a
WBGene00000726	-1.13643	0.0013998	0.023426	col-153	F17C11.3
WBGene00000616	-1.13855	3.62e-06	0.000295888	col-39	C09G5.4
WBGene00000969	-1.13923	0.000789317	0.0164063	dhs-5	F56D1.5
WBGene00022675	-1.14165	3.94e-05	0.00183278	gbb-2	ZK180.1
WBGene00015954	-1.14171	1.63e-06	0.000151696		C18B2.3
WBGene00002123	-1.14244	0.000227324	0.00710434	inx-1	C16E9.4a
WBGene00020114	-1.14302	2.21e-05	0.00119037	pde-4	R153.1a
WBGene00006792	-1.14464	0.0027284	0.0347241	unc-58	T06H11.1a
WBGene00011732	-1.14677	0.000746474	0.01578	arrd-17	T12D8.4
WBGene00018590	-1.15042	0.0023886	0.0319792	nlp-37	F48B9.4
WBGene00011831	-1.15194	6.72e-13	4.59e-10		T19B10.2
WBGene00022284	-1.15258	0.00166804	0.0258648	glb-33	Y75B7AL.1
WBGene00044296	-1.15306	1.78e-05	0.000996844		F10C1.9
WBGene00001065	-1.15442	3.89e-05	0.00181835	dpy-3	EGAP7.1
WBGene00017350	-1.15649	3.24e-05	0.00158259		F10E7.9
WBGene00016106	-1.15828	0.000751595	0.0158637	C25F6.7	C25F6.7a
WBGene00014848	-1.16632	0.000522409	0.0123426		VM106R.1
WBGene00003175	-1.16688	8.03e-10	2.74e-07	mec-12	C44B11.3
WBGene00016422	-1.16692	1.39e-11	7.32e-09	noah-1	C34G6.6a
WBGene00000717	-1.16693	6.14e-07	6.6e-05	col-144	B0222.6
WBGene00021850	-1.17328	0.0040469	0.0441409		Y54F10AM.6
WBGene00012776	-1.17447	0.00470792	0.0483226		Y42A5A.1
WBGene00010449	-1.1749	0.000937345	0.0181824		K01A11.1
WBGene00020341	-1.17653	0.000411672	0.0104689	T08B1.4	T08B1.4a
WBGene00001447	-1.17795	0.00233033	0.0315704	flp-4	C18D1.3
WBGene00001430	-1.1796	4.41e-08	7.53e-06	fkb-5	C50F2.6a
WBGene00009097	-1.19195	1.78e-06	0.000161331	fipr-2	F23H12.9a
WBGene00015354	-1.19263	0.000444935	0.0110273	snet-1	C02F12.3
WBGene00007999	-1.19435	1.54e-05	0.000905338	tag-297	C38C6.6
WBGene00007170	-1.19572	0.000548902	0.012748		B0393.5
WBGene00020040	-1.19624	2.64e-05	0.00137307		R12E2.15
WBGene00015393	-1.19637	0.00442272	0.0466023		C03G6.5
WBGene00003112	-1.1972	0.00304318	0.0370913	mab-21	F35G12.6
WBGene00009096	-1.19834	0.000352428	0.00944496	fipr-1	F23H12.8
WBGene00000402	-1.19938	3.24e-05	0.00158259	cdh-10	C45G7.5
WBGene00007604	-1.20007	0.00469336	0.0483226	xbx-9	C15C8.1
WBGene00019111	-1.2032	0.00110781	0.0202432		F59E11.5
WBGene00001448	-1.2051	6.94e-05	0.00284763	flp-5	C03G5.7
WBGene00021614	-1.20522	1.13e-07	1.67e-05		Y47A7.2
WBGene00000669	-1.20572	3.69e-08	6.38e-06	col-94	W05B2.1
WBGene00000448	-1.20635	0.00147543	0.0242566	pros-1	K12H4.1
WBGene00002282	-1.20704	0.000232053	0.00721849	let-4	C44H4.2
WBGene00010772	-1.20907	4.14e-05	0.00189304		K11D9.3
WBGene00006634	-1.20916	1.97e-06	0.000174841	tsp-8	F33C8.3
WBGene00015545	-1.21004	0.000366463	0.00966105	C06G1.1	C06G1.1a
WBGene00007260	-1.2123	0.00364273	0.041248	olrn-1	C02C6.2a
WBGene00008603	-1.21535	3.18e-05	0.00156342		F09B9.4
WBGene00012917	-1.2183	0.00167104	0.0258648		Y46G5A.29
WBGene00022562	-1.22162	0.00107527	0.0199687		ZC204.12
WBGene00006583	-1.22595	3.79e-06	0.000302346	tnc-2	ZK673.7
WBGene00011445	-1.2286	0.0015503	0.0247902	T04F8.7	T04F8.7a
WBGene00003179	-1.22952	0.00279593	0.0352876	mec-18	C52B9.9
WBGene00008583	-1.23057	0.00213641	0.0300989	ugt-65	F08G5.5
WBGene00011683	-1.23159	0.00322598	0.03861	phat-6	T10B10.6
WBGene00007214	-1.23389	0.0015922	0.0251948	C01A2.2	C01A2.2a
WBGene00020551	-1.23522	0.00190252	0.0280874		T17H7.7
WBGene00014300	-1.23788	0.000384001	0.00993166	D2023.1	D2023.1b
WBGene00000606	-1.23973	0.00344168	0.0402738	col-17	F11G11.10
WBGene00017663	-1.24045	0.0011265	0.0204567		F21D12.3
WBGene00009388	-1.24172	0.000284047	0.0082414		F35B12.9
WBGene00003769	-1.2423	2.39e-06	0.000205253	nlp-31	B0213.6
WBGene00022287	-1.2454	0.00331479	0.0392941		Y75B7AR.1
WBGene00002827	-1.2471	0.000203924	0.00658341	let-653	C29E6.1a
WBGene00004264	-1.25094	3.49e-09	9.53e-07	qua-1	T05C12.10
WBGene00004773	-1.25132	9.08e-06	0.000600989	sem-4	F15C11.1
WBGene00000727	-1.25283	0.000292946	0.00842204	col-154	F55C10.2
WBGene00003751	-1.25506	0.000373498	0.00977105	nlp-13	E03D2.1
WBGene00001072	-1.25852	3.68e-06	0.000297098	dpy-10	T14B4.7a
WBGene00019488	-1.26019	0.000814221	0.0166749		K07D4.9
WBGene00001068	-1.26221	2.31e-06	0.000199494	dpy-6	F16F9.2
WBGene00002127	-1.26368	1.72e-05	0.000973169	inx-5	R09F10.4
WBGene00001450	-1.26494	0.000343946	0.00931929	flp-7	F49E10.3
WBGene00010507	-1.26998	0.000308449	0.00866702		K02E2.6
WBGene00000481	-1.27039	0.0022851	0.0312992	cha-1	ZC416.8b
WBGene00000037	-1.27154	0.00319744	0.0384368	ace-3	Y48B6A.8
WBGene00000006	-1.27364	0.000311845	0.00872718	aat-5	C55C2.5a
WBGene00000399	-1.27556	6.14e-06	0.000443035	cdh-7	R05H10.6
WBGene00022505	-1.27625	0.000881058	0.017519	ZC21.3	ZC21.3a
WBGene00009958	-1.2763	1.64e-07	2.31e-05	madd-4	F53B6.2a
WBGene00009431	-1.27707	0.00189141	0.0280446	dct-17	F35E12.7a
WBGene00001188	-1.27888	0.000739171	0.0156948	egl-20	W08D2.1
WBGene00009133	-1.28161	0.000230337	0.00718147	bed-3	F25H8.6
WBGene00012291	-1.28177	0.000135486	0.00481823	W06A7.2	W06A7.2a
WBGene00006762	-1.29009	8.4e-08	1.33e-05	unc-25	Y37D8A.23a
WBGene00022160	-1.29058	4.05e-05	0.00186174		Y71G12B.25
WBGene00022665	-1.29241	0.0044791	0.0469429		ZK154.1
WBGene00020497	-1.29555	0.000858456	0.0172652	T14A8.2	T14A8.2a
WBGene00004230	-1.29725	0.000876925	0.0175077	ptr-16	T21H3.2
WBGene00008820	-1.29803	0.00248294	0.0326658		F14F11.2
WBGene00000477	-1.29887	0.00254899	0.0331515	cft-1	C18C4.2
WBGene00004921	-1.29955	4.68e-06	0.000352987	snt-1	F31E8.2a
WBGene00002113	-1.30137	0.00129134	0.0225113	ins-30	ZC334.2
WBGene00012437	-1.30751	3.01e-05	0.00151347	hum-9	Y11D7A.14
WBGene00001070	-1.31104	1.4e-14	1.74e-11	dpy-8	C31H2.2
WBGene00001458	-1.31223	5.66e-05	0.00243844	flp-15	ZK525.1
WBGene00013585	-1.31269	0.000147837	0.00512696	cyp-42A1	Y80D3A.5
WBGene00001716	-1.31345	5.02e-06	0.000374422	grl-7	T02E9.2a
WBGene00008594	-1.31642	0.000418476	0.0105632	clec-57	F08H9.6
WBGene00004912	-1.31752	0.00270398	0.0345745	sng-1	T08A9.3
WBGene00001479	-1.31924	6.68e-09	1.66e-06	fmo-4	F53F4.5a
WBGene00018268	-1.32047	0.00138282	0.023371		F41C3.2
WBGene00011235	-1.32255	0.000175173	0.00582036	suro-1	R11A5.7
WBGene00002178	-1.32324	0.00161653	0.0253814	jnk-1	B0478.1a
WBGene00009059	-1.32366	0.00385593	0.0427313	chw-1	F22E12.2
WBGene00017429	-1.32367	5.16e-06	0.000382905		F13D11.4
WBGene00045387	-1.32777	0.00183501	0.0274768		K09H9.8
WBGene00045411	-1.33343	0.00366496	0.0414311		C25F9.11
WBGene00004363	-1.33762	0.000429523	0.0107493	ric-3	T14A8.1
WBGene00006952	-1.33867	0.000131907	0.00474032	wrt-6	ZK377.1
WBGene00004120	-1.33992	1.14e-05	0.0007098	pqn-32	F29C12.1a
WBGene00022410	-1.34106	8.57e-09	1.95e-06		Y97E10C.1
WBGene00013173	-1.34598	0.00180318	0.0271791	Y53F4B.27	Y53F4B.27a
WBGene00008260	-1.34741	8.96e-05	0.00352686		C52G5.2
WBGene00020554	-1.34855	2.96e-05	0.00149385	T19A5.3	T19A5.3a
WBGene00003171	-1.3496	3.84e-09	9.89e-07	mec-7	ZK154.3
WBGene00003755	-1.34963	0.000150566	0.00517651	nlp-17	Y45F10A.5
WBGene00013852	-1.35126	0.000110067	0.00409856	hhat-1	ZC101.3
WBGene00010267	-1.3555	0.00210992	0.0298581	lips-9	F58G1.5
WBGene00000599	-1.35693	1.13e-05	0.000706387	col-10	B0222.8
WBGene00006886	-1.35768	4.13e-07	4.66e-05	vap-1	F11C7.3a
WBGene00021529	-1.35928	0.0018286	0.027425	Y41G9A.5	Y41G9A.5a
WBGene00019318	-1.35955	0.00408426	0.0443817	K02E10.4	K02E10.4a
WBGene00044623	-1.36269	0.00100981	0.0192867	bus-8	T23F2.1
WBGene00008987	-1.36581	4.56e-06	0.000346276	F20G2.3	F20G2.3a
WBGene00010192	-1.36783	0.000370707	0.00974098	F57B7.2	F57B7.2a
WBGene00001242	-1.37072	0.00373814	0.0418809	elo-4	C40H1.4
WBGene00002110	-1.37389	0.00030169	0.00858031	ins-27	ZC334.11
WBGene00003523	-1.37682	0.00498777	0.0498266	nas-4	C05D11.6a
WBGene00015137	-1.37788	0.00245915	0.0325111	B0310.1	B0310.1a
WBGene00004232	-1.38028	2.85e-08	5.11e-06	ptr-18	Y38F1A.3
WBGene00008492	-1.38902	0.0017411	0.0264182		F01D5.1
WBGene00004133	-1.39367	6.64e-06	0.00046251	abu-13	F57B9.9
WBGene00019368	-1.39455	9.11e-06	0.000600989	K03H6.2	K03H6.2a
WBGene00019148	-1.39574	1.38e-10	5.86e-08		H03E18.1
WBGene00001622	-1.40324	0.000577959	0.0132426	glt-4	T22E5.2
WBGene00011708	-1.40711	0.000180297	0.00596158		T11B7.5
WBGene00003739	-1.40766	0.000266944	0.00794201	nlp-1	C01C4.1
WBGene00012256	-1.40991	3.21e-13	2.44e-10	lpr-5	W04G3.2
WBGene00007552	-1.41072	0.0045179	0.0471769		C13C12.2
WBGene00003762	-1.41144	1.39e-14	1.74e-11	nlp-24	F35B12.7
WBGene00010835	-1.4117	1.38e-06	0.000131819		M03B6.3
WBGene00013263	-1.41291	1.73e-08	3.53e-06		Y57A10A.23
WBGene00000667	-1.41334	0.000734852	0.0156311	col-92	W05B2.6
WBGene00022283	-1.41472	0.00110192	0.020242	lgc-27	Y74E4A.1a
WBGene00007344	-1.41665	0.00384188	0.0426196		C05E7.2
WBGene00015805	-1.41777	0.00157695	0.025018		C15H9.11
WBGene00006948	-1.42124	3.17e-09	9.39e-07	wrt-2	F52E4.6
WBGene00003000	-1.42186	0.00294913	0.0364134	lin-11	ZC247.3
WBGene00019272	-1.42702	3.49e-10	1.32e-07		H42K12.3
WBGene00008605	-1.42878	2.13e-07	2.91e-05	mlt-9	F09B12.1a
WBGene00018744	-1.43669	3.77e-09	9.89e-07		F53B3.6
WBGene00020033	-1.43808	0.000217475	0.00693368		R12E2.7
WBGene00004127	-1.44193	0.000137567	0.00487951	abu-12	F52D1.3
WBGene00001570	-1.44461	2.45e-08	4.59e-06	gei-13	F58A4.11
WBGene00001690	-1.44559	9.17e-05	0.00356808	grd-1	R08B4.1a
WBGene00012853	-1.44711	4.18e-05	0.0019025		Y44A6D.2
WBGene00017314	-1.44811	0.00347202	0.0403175	lgc-39	F09G2.5
WBGene00020703	-1.44971	0.00164119	0.0256432		T22F7.4
WBGene00019184	-1.44994	3.95e-06	0.000309819		H10E21.4
WBGene00004910	-1.45172	0.000817418	0.0166749	snf-11	T03F7.1
WBGene00000232	-1.45703	0.000302221	0.00858031	avr-14	B0207.12a
WBGene00022591	-1.45951	0.000653402	0.0143917	cuti-1	ZC328.1
WBGene00000501	-1.45969	0.0012705	0.022387	cho-1	C48D1.3
WBGene00021326	-1.46277	0.000908394	0.0178233		Y34B4A.10
WBGene00007176	-1.46289	0.00136702	0.0232469	kcnl-1	B0399.1a
WBGene00001429	-1.46691	0.00118106	0.0213059	fkb-4	ZC455.10
WBGene00006584	-1.46968	2.06e-12	1.22e-09	tni-1	F42E11.4
WBGene00012099	-1.46971	0.00368599	0.0415999	acc-4	T27E9.9
WBGene00001518	-1.47065	0.000717256	0.0153765	gar-2	F47D12.1a
WBGene00019285	-1.47178	0.000603753	0.013583	cbn-1	K01A2.11a
WBGene00019311	-1.4765	9.75e-06	0.000631027		K02E7.6
WBGene00000692	-1.47809	3.68e-09	9.85e-07	col-118	T11B7.3a
WBGene00010516	-1.4838	0.00152306	0.024527		K02E11.7
WBGene00000722	-1.50745	2.54e-07	3.36e-05	col-149	B0024.1
WBGene00017418	-1.51085	3.74e-07	4.37e-05		F13B6.3
WBGene00001719	-1.51089	4.81e-07	5.39e-05	grl-10	C26F1.5
WBGene00012252	-1.51398	0.00130346	0.0225263		W04E12.7
WBGene00000685	-1.51586	3.94e-07	4.53e-05	col-111	F29B9.9a
WBGene00044621	-1.52166	8.19e-09	1.9e-06	bus-5
WBGene00001699	-1.52221	1.55e-06	0.0001461	grd-10	F09D12.1
WBGene00004398	-1.52234	1.71e-13	1.46e-10	rol-8	ZK1290.3a
WBGene00020561	-1.5264	0.00147607	0.0242566		T19C3.3
WBGene00000611	-1.52869	8.62e-08	1.35e-05	col-34	F36A4.10
WBGene00012168	-1.52969	0.00085316	0.0172094		W01A8.6
WBGene00013752	-1.53355	0.00238826	0.0319792	Y113G7A.15	Y113G7A.15a
WBGene00006671	-1.54085	0.000818446	0.0166749	twk-17	C44E12.3a
WBGene00016114	-1.5423	0.000712681	0.0153266	flp-27	C25H3.5
WBGene00011838	-1.54364	1.17e-05	0.00072879		T19C4.1
WBGene00010742	-1.54472	6.53e-06	0.000459695	K10D6.2	K10D6.2a
WBGene00008477	-1.54748	0.00109899	0.0202262	clec-17	E03H4.10
WBGene00009722	-1.5481	0.000123037	0.00449837	F45D3.2	F45D3.2a
WBGene00001772	-1.55025	7.85e-05	0.00316076	gst-24	F37B1.1
WBGene00021095	-1.55035	7.21e-09	1.73e-06	mlt-8	W08F4.6
WBGene00020039	-1.55321	0.0008151	0.0166749		R12E2.14
WBGene00000753	-1.55377	2.98e-07	3.67e-05	col-180	C44C10.1
WBGene00018418	-1.55743	5.25e-16	8.96e-13		F44E2.4
WBGene00007343	-1.56181	0.00167018	0.0258648		C05E7.1
WBGene00007257	-1.56575	0.00357966	0.0407767	C01H6.8	C01H6.8a
WBGene00009843	-1.56612	0.00356476	0.0407708		F48C5.2
WBGene00019759	-1.56915	2.62e-05	0.00136885		M03F4.6
WBGene00015408	-1.56989	0.00318201	0.0382851		C03H5.6
WBGene00020126	-1.57249	0.00209327	0.0296926	flp-26	R173.4
WBGene00017154	-1.57547	0.000596456	0.0134632	ugt-57	F01E11.1
WBGene00000220	-1.58404	0.000487582	0.011764	atf-2	K08F8.2
WBGene00000666	-1.58444	6.62e-05	0.00276393	col-91	F09G8.6
WBGene00021389	-1.58636	0.000356879	0.00953725		Y38A10A.2
WBGene00003104	-1.58977	0.00121001	0.0215435	mab-7	ZC13.4
WBGene00012728	-1.5907	0.000996984	0.0191067		Y39G8B.9
WBGene00001462	-1.59119	1.75e-05	0.000984417	flp-19	M79.4
WBGene00016463	-1.60701	0.00213795	0.0300989		C35E7.11
WBGene00044620	-1.60897	0.00241197	0.0321608	bus-4	T22B11.2
WBGene00014183	-1.61063	5.44e-11	2.56e-08		ZK1025.3
WBGene00021213	-1.61831	0.000128255	0.00463347		Y18H1A.9
WBGene00015795	-1.62111	0.00014652	0.00510809		C15F1.2
WBGene00017018	-1.62374	3.52e-08	6.16e-06		D1014.5
WBGene00020192	-1.62689	4.55e-05	0.00203776		T03F1.11
WBGene00009257	-1.6318	0.000581435	0.0132556		F29G6.1
WBGene00013891	-1.63208	0.000646542	0.01427		ZC434.3
WBGene00000745	-1.63227	0.000416934	0.0105438	col-172	F38B6.5a
WBGene00006947	-1.63322	2.01e-09	6.11e-07	wrt-1	ZK1290.12
WBGene00007264	-1.6336	0.00168673	0.0259324		C02F4.4
WBGene00019212	-1.63478	5.63e-05	0.00243844	H19M22.3	H19M22.3a
WBGene00016329	-1.63608	3.49e-05	0.0016792	osr-1	C32E12.3
WBGene00016912	-1.63636	0.000465146	0.0113632	clec-86	C54D1.2
WBGene00011798	-1.64417	1.88e-05	0.00103727		T16G1.4
WBGene00013959	-1.64514	0.00261931	0.0338529		ZK265.7
WBGene00020836	-1.65275	1.55e-06	0.0001461	lgc-34	T27A1.4
WBGene00013104	-1.65593	1.1e-06	0.00011014		Y51H4A.8
WBGene00013352	-1.6608	1.68e-08	3.52e-06	lon-8	Y59A8B.20
WBGene00044533	-1.67563	0.000815769	0.0166749		F41F3.8
WBGene00007240	-1.68269	0.00344756	0.0403081		C01G10.15
WBGene00015300	-1.68761	0.00321743	0.0385414		C01F1.5
WBGene00000631	-1.69092	1.92e-08	3.8e-06	col-54	F33D11.3
WBGene00007916	-1.69131	0.00026795	0.00795463		C34C6.3
WBGene00004944	-1.69593	0.00423026	0.0453798	sol-1	C15A11.3
WBGene00012255	-1.702	3.45e-09	9.53e-07	lpr-6	W04G3.1a
WBGene00019873	-1.70233	0.00349811	0.0403805	arrd-26	R05C11.1
WBGene00006534	-1.705	0.00022712	0.00710434	tba-8	ZK899.4
WBGene00002101	-1.70874	0.00432848	0.0459998	ins-18	T28B8.2
WBGene00009355	-1.70997	2.8e-05	0.00143317		F33A8.7
WBGene00000746	-1.71371	3.84e-06	0.000303173	col-173	F41C6.5
WBGene00016133	-1.714	9.77e-09	2.15e-06		C26B9.3
WBGene00018543	-1.71905	0.0030502	0.0370913	ugt-32	F47C10.6
WBGene00007600	-1.7199	1.65e-06	0.000152361		C15C6.1
WBGene00001069	-1.72162	9.57e-14	9.33e-11	dpy-7	F46C8.6
WBGene00019154	-1.72374	2.65e-08	4.86e-06	glf-1	H04M03.4
WBGene00015402	-1.72463	0.00335124	0.0395545		C03G6.17
WBGene00000288	-1.73111	2.79e-05	0.00143142	cal-4	T07G12.1a
WBGene00017068	-1.73166	0.00369217	0.0416352		D2092.8
WBGene00015857	-1.73277	0.00207977	0.0296465		C16D9.1
WBGene00012257	-1.74081	3.94e-10	1.45e-07	lpr-4	W04G3.3
WBGene00017307	-1.74262	1.54e-05	0.000905338		F09F9.2
WBGene00007823	-1.74682	0.00449301	0.0470525	C30H6.5	C30H6.5a
WBGene00001064	-1.74759	5.62e-12	3.07e-09	dpy-2	T14B4.6
WBGene00044724	-1.74873	0.000626711	0.0139843		R02E4.3
WBGene00019495	-1.75768	1.08e-06	0.000108938	sdz-24	K07E8.3
WBGene00010157	-1.75985	0.000402781	0.0103197	oac-34	F56G4.1
WBGene00022024	-1.76322	0.000443188	0.011004		Y64H9A.2
WBGene00000493	-1.7655	0.00124639	0.0220476	che-14	F56H1.1
WBGene00007174	-1.76965	5.05e-05	0.00221632	mboa-1	B0395.2
WBGene00000720	-1.78589	6.49e-06	0.000459039	col-147	T06E4.4
WBGene00007177	-1.78596	0.00059016	0.0133652	oac-1	B0399.2
WBGene00016659	-1.78787	7.81e-07	8.06e-05		C45B2.2
WBGene00007806	-1.78821	0.000242119	0.00742392	clec-230	C29F3.5
WBGene00000602	-1.7907	5.16e-07	5.73e-05	col-13	F15H10.2
WBGene00013853	-1.80078	2.74e-06	0.000229253	ZC116.1	ZC116.1a
WBGene00022155	-1.80952	0.000325613	0.00898297		Y71G12B.17
WBGene00000601	-1.81413	2.64e-07	3.43e-05	col-12	F15H10.1
WBGene00001702	-1.81619	6.81e-10	2.39e-07	grd-13	W05E7.3
WBGene00000735	-1.83529	3.17e-05	0.00156342	col-162	Y2H9A.3
WBGene00022038	-1.83634	0.0042942	0.0457555	Y65B4BL.6	Y65B4BL.6a
WBGene00009094	-1.83814	1.7e-08	3.52e-06		F23H12.5
WBGene00001714	-1.8382	4.64e-08	7.82e-06	grl-5	Y47D7A.5
WBGene00008963	-1.84341	1.16e-09	3.87e-07		F19H8.2
WBGene00000623	-1.84631	9.61e-05	0.00367468	col-46	Y18H1A.13
WBGene00004397	-1.85053	0.00130849	0.0225263	rol-6	T01B7.7
WBGene00003681	-1.85112	2.66e-05	0.00137593	nhr-91	Y15E3A.1a
WBGene00020194	-1.85156	6.33e-08	1.05e-05		T03G6.1
WBGene00010442	-1.85376	0.00140385	0.0234651	bus-12	JC8.12a
WBGene00000928	-1.85878	1.64e-12	1.02e-09	dao-2	M03A1.7
WBGene00003057	-1.86226	1.44e-19	6.53e-16	lon-3	ZK836.1
WBGene00008215	-1.86236	3.72e-06	0.000298524		C49F8.3
WBGene00004224	-1.86414	6.82e-05	0.00282223	ptr-10	F55F8.1
WBGene00008496	-1.86629	2.56e-07	3.36e-05		F01D5.6
WBGene00017998	-1.86891	2.91e-18	9.94e-15	F33D4.6	F33D4.6a
WBGene00006956	-1.86911	5.33e-12	3.03e-09	wrt-10	ZK1290.8
WBGene00017991	-1.87234	1.44e-13	1.31e-10	clec-180	F32E10.3
WBGene00008851	-1.88493	2.09e-07	2.88e-05		F15B9.8
WBGene00000665	-1.89356	8.2e-29	5.6e-25	col-90	C29E4.1
WBGene00013939	-1.90881	9.36e-05	0.00362132		ZK218.5
WBGene00009533	-1.91042	0.00296803	0.0364715	F38B7.2	F38B7.2a
WBGene00001079	-1.9124	0.000624709	0.0139707	dpy-20	T22B3.1
WBGene00017297	-1.91549	0.00407207	0.0443801	F09E10.7	F09E10.7a
WBGene00015781	-1.91558	5.29e-09	1.34e-06		C14F11.6
WBGene00004229	-1.93416	0.000244486	0.00746914	ptr-15	T07H8.6
WBGene00235268	-1.94292	7.7e-06	0.000523188		Y54G2A.76
WBGene00017416	-1.94342	0.00150634	0.0243749		F13B6.1
WBGene00005017	-1.95401	2.75e-37	3.76e-33	sqt-2	C01B12.1
WBGene00001451	-1.96081	1.63e-10	6.56e-08	flp-8	F31F6.4a
WBGene00020052	-1.96667	0.000281922	0.0082414		R13A5.10
WBGene00050875	-1.96742	0.00132011	0.0226191	bah-1	ZK1025.7
WBGene00004219	-1.97931	3.88e-13	2.79e-10	ptr-4	C45B2.7
WBGene00220261	-1.9803	0.000924453	0.0180606		ZC434.10
WBGene00011287	-1.98411	0.00146837	0.0241883	glb-24	R90.5a
WBGene00012032	-1.9905	5.14e-11	2.51e-08		T26C5.2
WBGene00018706	-2.00116	0.00064683	0.01427		F52F10.2
WBGene00015605	-2.00287	1.29e-06	0.00012664		C08E3.13
WBGene00007541	-2.00608	0.00129768	0.0225263	fipr-4	C12D8.14
WBGene00017716	-2.02472	8.29e-11	3.78e-08		F22F4.1
WBGene00011999	-2.02534	0.00114702	0.0207466		T24F1.7
WBGene00007233	-2.04733	0.00152901	0.024536		C01G10.6
WBGene00020083	-2.05049	0.000238628	0.00736603		R57.2
WBGene00004998	-2.05344	0.000258112	0.00778097	spp-13	F08F1.6
WBGene00009056	-2.06855	6.94e-05	0.00284763		F22D6.15
WBGene00011548	-2.07708	2.64e-06	0.000222941	T06G6.6	T06G6.6a
WBGene00001071	-2.08109	1.34e-16	2.6e-13	dpy-9	T21D12.2a
WBGene00005644	-2.08741	0.00267691	0.0343533	srp-3	Y32G9A.4
WBGene00020489	-2.11136	0.000971984	0.0186949	hot-8	T13G4.2
WBGene00005016	-2.11184	1.97e-08	3.83e-06	sqt-1	B0491.2
WBGene00002116	-2.13954	4.66e-05	0.00207482	ins-33	W09C5.4
WBGene00219208	-2.1557	1.24e-05	0.00076397		B0365.9
WBGene00206522	-2.17376	1.66e-08	3.52e-06		F14D2.19
WBGene00019236	-2.19907	7.1e-06	0.000489781		H23N18.5
WBGene00022415	-2.21662	2.66e-11	1.35e-08		Y102A11A.5
WBGene00021007	-2.28087	0.00212458	0.0299724		W03F11.4
WBGene00012433	-2.31805	9.42e-08	1.45e-05		Y11D7A.9
WBGene00007560	-2.33729	7.23e-08	1.18e-05		C14A4.9
WBGene00017535	-2.35874	0.000178918	0.00593036	atf-8	F17A9.3
WBGene00020560	-2.36525	2.67e-08	4.86e-06		T19C3.2
WBGene00000749	-2.37038	1.37e-06	0.000131819	col-176	ZC373.7
WBGene00001724	-2.4133	1.22e-10	5.4e-08	grl-15	Y75B8A.20
WBGene00000705	-2.48417	3.99e-07	4.54e-05	col-131	C39E9.3
WBGene00012540	-2.48695	2.74e-07	3.44e-05		Y37A1B.7
WBGene00009090	-2.50502	3.45e-05	0.00166271	fipr-3	F23D12.6
WBGene00019021	-2.62661	6.1e-05	0.00257082		F57H12.6
WBGene00009964	-2.86193	0.00321641	0.0385414	fip-6	F53B6.9
WBGene00006449	-3.15062	0.00352975	0.0405223	tag-76	ZK757.3a
WBGene00012169	-3.56213	0.00477256	0.0484384		W01B6.2
WBGene00011132	-3.76517	0.00407561	0.0443817		R08A2.1
WBGene00002206	-3.76817	0.00463821	0.0479373	kin-24	K07F5.4
WBGene00008124	-3.77906	0.00418777	0.0451011		C47A4.3
WBGene00018048	-3.78353	0.00328814	0.0390363	clec-137	F35D11.8
WBGene00017035	-3.79915	0.00447238	0.0469084		D1065.3
WBGene00015024	-3.82668	0.00196305	0.0286405		B0205.10
WBGene00007735	-3.90514	0.00458265	0.0476987		C25G4.8
WBGene00014158	-3.9229	0.00249549	0.0327677		ZK938.1
WBGene00014201	-4.05031	0.00232054	0.0314925		ZK1053.6
WBGene00017393	-4.40198	0.000768727	0.0161008	nep-5	F12A10.4
WBGene00006052	-4.40992	0.000453997	0.0111708	ssq-3	ZC477.1
WBGene00012925	-4.92466	0.000123198	0.00449837	wht-8	Y47D3A.11

## Sheet: WT_naïve_vs_atg3_naïve
GeneID	log2FoldChange	pvalue	padj	Public	X.Locus.name.
WBGene00003450	11.9785	1.24e-22	1.21e-20	msp-57	R13H9.2
WBGene00003463	11.6619	1.95e-22	1.85e-20	msp-76	ZK1251.6
WBGene00022751	11.6415	6.1e-22	5.57e-20		ZK484.5
WBGene00003435	11.5453	1.88e-20	1.48e-18	msp-40	C33F10.9
WBGene00003467	11.4698	1.09e-21	9.63e-20	msp-81	K07F5.1
WBGene00003446	11.4676	9.48e-22	8.41e-20	msp-53	R13H9.4
WBGene00003443	11.2816	1.42e-19	1.02e-17	msp-50	C34F11.4
WBGene00003444	11.1984	8.05e-21	6.65e-19	msp-51	ZK354.5
WBGene00003425	11.1956	2.67e-19	1.86e-17	msp-10	K07F5.2
WBGene00021398	11.1525	8.41e-21	6.92e-19		Y38C1AA.7
WBGene00003464	11.0592	3.59e-20	2.76e-18	msp-77	F32B6.6
WBGene00007301	10.997	3.26e-19	2.25e-17		C04F12.7
WBGene00003468	10.9743	1.02e-18	6.44e-17	msp-113	ZK354.4
WBGene00003432	10.9068	6.69e-20	4.97e-18	msp-36	C04G2.4
WBGene00003457	10.8881	1.32e-19	9.49e-18	msp-64	ZK1248.6
WBGene00003470	10.8432	1.16e-19	8.42e-18	msp-152	ZK546.6
WBGene00045242	10.7824	2.88e-19	2e-17		C05B5.11
WBGene00017386	10.7261	6.99e-19	4.57e-17	nspd-5	F11G11.8
WBGene00019684	10.7089	6.08e-19	4.02e-17		K12H6.4
WBGene00010633	10.7017	7.44e-24	8.5e-22	nspd-2	K07F5.5
WBGene00003452	10.6909	3.71e-19	2.54e-17	msp-59	ZK354.11
WBGene00015655	10.6485	8.37e-19	5.42e-17		C09G12.5
WBGene00013858	10.6364	1.09e-18	6.87e-17	ssp-34	ZC168.6
WBGene00003438	10.562	1e-18	6.35e-17	msp-45	F58A6.8
WBGene00044244	10.5035	1.79e-18	1.09e-16		F26D10.13
WBGene00013473	10.5007	1.2e-17	6.4e-16		Y69E1A.1
WBGene00019026	10.451	5.39e-18	3e-16		F58A6.9
WBGene00003426	10.4097	4.46e-18	2.53e-16	msp-19	F36H12.7
WBGene00012926	10.3807	1.82e-17	9.45e-16		Y47D3A.13
WBGene00003424	10.3158	6.7e-18	3.71e-16	msp-3	F26G1.7
WBGene00003465	10.3127	8.81e-18	4.83e-16	msp-78	T13F2.11
WBGene00016440	10.2366	1.39e-31	3.09e-29	gipc-1	C35D10.2
WBGene00044450	10.1853	3.26e-17	1.66e-15	fipr-18	H14A12.7
WBGene00022754	10.1529	9.96e-31	1.95e-28	nspd-1	ZK484.8
WBGene00044366	10.0549	9.23e-17	4.37e-15		F34D6.9
WBGene00016399	10.042	1.74e-16	7.93e-15		C34D4.3
WBGene00016351	10.0301	2.11e-16	9.53e-15		C33F10.1
WBGene00010314	10.0102	2.56e-68	7.74e-65		F59B2.12
WBGene00003434	10.0006	6.65e-17	3.2e-15	msp-38	K08F4.8
WBGene00012965	9.94562	2.29e-16	1.03e-14	fipr-17	Y48A6B.4
WBGene00003536	9.94471	2.07e-16	9.35e-15	nas-17	K03B8.2
WBGene00003458	9.91961	1.01e-16	4.73e-15	msp-65	ZK354.1
WBGene00021718	9.91873	3.73e-16	1.65e-14		Y49F6B.6
WBGene00017058	9.88278	4.26e-16	1.86e-14		D2062.6
WBGene00016058	9.83254	1.01e-15	4.18e-14	nspd-3	C24D10.7
WBGene00007190	9.82869	6.76e-16	2.85e-14	rmd-3	B0491.3
WBGene00194703	9.72076	1.57e-19	1.12e-17		F26B1.8
WBGene00003448	9.71423	8.86e-21	7.26e-19	msp-55	C09B9.6
WBGene00002114	9.70601	2.42e-29	4.4e-27	ins-31	T10D4.4
WBGene00010885	9.69808	4.99e-16	2.14e-14		M7.9
WBGene00086567	9.61872	1.41e-15	5.69e-14		C05C10.8
WBGene00010651	9.57596	3.07e-15	1.19e-13		K08C9.2
WBGene00189937	9.56285	4.28e-15	1.63e-13		Y6G8.15
WBGene00013854	9.53912	4.06e-15	1.55e-13	cyc-2.2	ZC116.2
WBGene00009681	9.43585	1.41e-47	1.29e-44	gipc-2	F44D12.4
WBGene00201341	9.43523	5.41e-15	2.03e-13		C49C3.22
WBGene00020990	9.42735	3.5e-15	1.35e-13		W03D8.9
WBGene00016447	9.42045	5e-42	2.6e-39	msd-4	C35D10.11
WBGene00200156	9.42018	5.36e-15	2.02e-13		C06A12.17
WBGene00017059	9.40629	1.63e-14	5.79e-13		D2062.7
WBGene00008029	9.36993	1.29e-14	4.64e-13	scl-7	C39E9.5
WBGene00003431	9.33982	3.98e-19	2.7e-17	msp-33	R05F9.8
WBGene00010091	9.3369	1.7e-14	6.02e-13	ssp-35	F55C5.1
WBGene00015847	9.32579	8.32e-15	3.05e-13		C16C8.9
WBGene00008202	9.32214	1.02e-35	3.26e-33	clec-197	C49C3.12
WBGene00011748	9.32095	1.19e-25	1.58e-23		T13F2.9
WBGene00044449	9.31814	1.21e-14	4.37e-13	fipr-20	H14A12.6
WBGene00011277	9.31554	2.29e-14	7.98e-13		R53.8
WBGene00003469	9.25925	4.71e-19	3.16e-17	msp-142	K05F1.2
WBGene00050968	9.21233	4.27e-14	1.43e-12		R11G10.4
WBGene00015821	9.18195	3e-14	1.03e-12	clec-135	C16A11.8
WBGene00020715	9.12093	9.77e-18	5.3e-16	nspd-4	T23B7.1
WBGene00044192	9.10002	5.82e-14	1.91e-12		F46B6.13
WBGene00009268	9.0886	7.85e-14	2.51e-12		F30A10.11
WBGene00011120	9.08418	7.53e-14	2.42e-12		R07E5.15
WBGene00013076	9.07899	2.02e-26	2.82e-24		Y51A2D.8
WBGene00197684	9.0682	7.26e-14	2.34e-12		F59B2.17
WBGene00014665	9.05555	6.84e-14	2.22e-12		C04G2.3
WBGene00013928	9.04184	3.4e-18	1.96e-16	clec-94	ZK39.3
WBGene00014240	8.97803	4.67e-13	1.33e-11	htas-1	ZK1251.1
WBGene00019689	8.96518	5.42e-39	2.19e-36		K12H6.9
WBGene00018049	8.953	1.69e-13	5.13e-12	clec-138	F35D11.9
WBGene00003449	8.92435	2.13e-17	1.09e-15	msp-56	K07F5.3
WBGene00138715	8.9089	3.6e-13	1.05e-11		Y6G8.14
WBGene00016752	8.90622	6.5e-13	1.81e-11		C48E7.7
WBGene00235368	8.90608	1.45e-13	4.46e-12		F49F1.18
WBGene00015521	8.90559	1.55e-13	4.74e-12	fipr-16	C06E1.6
WBGene00003442	8.8897	1.3e-17	6.93e-16	msp-49	C34F11.6
WBGene00017021	8.88934	2.97e-13	8.73e-12		D1022.2
WBGene00016680	8.88365	2.45e-13	7.29e-12		C45G9.9
WBGene00043147	8.84763	2.02e-13	6.09e-12	nspd-6	C24D10.8
WBGene00044222	8.83693	5.99e-17	2.9e-15		T16G12.10
WBGene00009938	8.81841	1.38e-12	3.69e-11		F52F12.5
WBGene00020905	8.7884	7.67e-38	2.91e-35		T28H11.7
WBGene00050898	8.7775	1.67e-12	4.39e-11		T19B10.12
WBGene00003456	8.77538	2.72e-13	8.04e-12	msp-63	K05F1.7
WBGene00021996	8.73667	4.8e-31	9.91e-29		Y59E9AL.6
WBGene00020840	8.72947	2.8e-17	1.43e-15		T27A3.4
WBGene00017540	8.72706	9.41e-13	2.6e-11		F17E9.3
WBGene00017573	8.71495	6.64e-24	7.68e-22	F18E9.7	F18E9.7a
WBGene00013105	8.67824	1.78e-12	4.67e-11	fip-7	Y51H4A.10
WBGene00044159	8.6613	1.21e-12	3.3e-11		F26C11.4
WBGene00235365	8.65836	7.47e-13	2.07e-11		F49F1.15
WBGene00235301	8.64289	4.06e-12	1.01e-10		B0513.90
WBGene00019024	8.64007	4.15e-12	1.03e-10		F58A6.5
WBGene00017325	8.62581	3.49e-12	8.77e-11		F10C1.3
WBGene00016357	8.62436	1.46e-12	3.88e-11	C33F10.11	C33F10.11a
WBGene00016612	8.61582	6.58e-12	1.59e-10		C43G2.3
WBGene00012039	8.61436	1.25e-12	3.37e-11		T26E3.6
WBGene00020945	8.60314	2.31e-23	2.46e-21	clec-219	W02D7.10
WBGene00016414	8.5974	3.43e-12	8.64e-11		C34F11.2
WBGene00008620	8.59735	2.99e-33	7.54e-31		F09C6.10
WBGene00020860	8.59362	5.97e-16	2.53e-14	nspd-10	T27C10.7
WBGene00008175	8.57195	1.19e-23	1.3e-21	C48B4.12	C48B4.12a
WBGene00019406	8.56763	2.11e-15	8.34e-14	acdh-8	K05F1.3
WBGene00020350	8.56622	7.75e-12	1.86e-10		T08B2.12
WBGene00007307	8.53916	1.53e-36	5.25e-34		C04G2.8
WBGene00119201	8.53248	2.85e-12	7.27e-11		C08E8.11
WBGene00003543	8.4799	8.99e-23	9.08e-21	nas-24	F20G2.4
WBGene00013120	8.42259	2.84e-22	2.65e-20	fipr-28	Y51H4A.26
WBGene00003466	8.38893	5.29e-12	1.3e-10	msp-79	T13F2.10
WBGene00015782	8.38701	3.2e-15	1.24e-13		C14F11.7
WBGene00015848	8.36111	1.23e-11	2.87e-10		C16C8.10
WBGene00021113	8.35405	3.95e-28	6.7e-26	gsp-3	W09C3.6
WBGene00010886	8.32755	6.66e-12	1.6e-10		M7.10
WBGene00011373	8.31868	6.08e-12	1.47e-10		T02D1.7
WBGene00017791	8.31528	7.39e-52	8.96e-49	try-8	F25E5.10
WBGene00022444	8.29375	2.12e-21	1.84e-19		Y110A2AL.7
WBGene00018253	8.28402	2.09e-11	4.74e-10		F40H6.1
WBGene00007905	8.27659	1.38e-11	3.2e-10		C33G3.5
WBGene00017808	8.26321	5.4e-15	2.03e-13	nspd-9	F26A1.10
WBGene00007308	8.2218	1.11e-72	5.04e-69		C04G2.9
WBGene00044451	8.2218	2.54e-11	5.68e-10	fipr-19	Y69F12A.3
WBGene00018097	8.22079	7.34e-22	6.57e-20	clec-208	F36F12.6
WBGene00020414	8.10991	1.78e-43	1.2e-40		T10E9.4
WBGene00010531	8.10291	1.68e-26	2.36e-24		K03D3.5
WBGene00017824	8.0949	4.59e-20	3.47e-18	clec-217	F26D11.9
WBGene00007714	8.09322	2.94e-11	6.54e-10		C25D7.1
WBGene00015520	8.06497	4.49e-11	9.83e-10	fip-3	C06E1.5
WBGene00010547	8.06041	6.4e-11	1.37e-09		K03H1.12
WBGene00011177	8.05202	1.45e-10	2.99e-09		R09E10.8
WBGene00021993	8.04939	2.09e-11	4.74e-10		Y59E9AL.3
WBGene00006048	8.03064	9.76e-11	2.06e-09	ssp-31	ZK1225.6
WBGene00015634	8.01402	1.15e-13	3.62e-12		C09D4.3
WBGene00045355	8.00969	7.61e-14	2.44e-12		D1086.17
WBGene00017114	8.00369	1.4e-13	4.34e-12		E03H12.7
WBGene00006051	7.99615	1.02e-44	7.69e-42	ssq-2	T28H11.5
WBGene00017542	7.99399	7.76e-27	1.14e-24		F17E9.5
WBGene00018122	7.99004	1.11e-10	2.33e-09	ttbk-2	F36H12.8
WBGene00010946	7.98782	3.74e-20	2.87e-18		M176.10
WBGene00016288	7.97561	1.01e-10	2.12e-09		C31H1.5
WBGene00015051	7.97493	4.29e-14	1.44e-12		B0218.7
WBGene00045178	7.96132	1.52e-10	3.12e-09	fipr-27	Y51H4A.32
WBGene00011214	7.89673	5.36e-39	2.19e-36		R10E9.2
WBGene00016179	7.89543	1.93e-25	2.52e-23		C28C12.3
WBGene00018081	7.85135	7.36e-10	1.35e-08		F36A4.2
WBGene00010526	7.83291	1.63e-10	3.33e-09		K03B8.11
WBGene00009748	7.81839	3.69e-10	7.03e-09		F46A8.5
WBGene00018047	7.81724	7.9e-14	2.52e-12	clec-136	F35D11.7
WBGene00009321	7.80738	3.56e-13	1.04e-11		F32B6.4
WBGene00198625	7.8054	2.63e-10	5.2e-09		K03B8.19
WBGene00017978	7.80229	2.22e-10	4.46e-09		F32B5.4
WBGene00044364	7.7938	3.67e-10	7.02e-09		F34D6.7
WBGene00018336	7.78932	4.54e-10	8.55e-09		F42A9.7
WBGene00008030	7.74735	9.56e-25	1.2e-22	scl-8	C39E9.6
WBGene00018243	7.744	4.12e-10	7.82e-09		F40G9.7
WBGene00008383	7.74195	9.52e-10	1.71e-08		D1081.5
WBGene00006056	7.73009	1.37e-27	2.17e-25	sss-1	F32B6.5
WBGene00008201	7.72888	6.19e-35	1.94e-32		C49C3.11
WBGene00001603	7.72358	1.7e-24	2.1e-22	gln-2	K03H1.1
WBGene00013657	7.71158	4.39e-10	8.3e-09		Y105C5B.18
WBGene00011929	7.70246	6.08e-19	4.02e-17		T22G5.1
WBGene00003429	7.70134	1.41e-34	4.04e-32	msp-31	R05F9.13
WBGene00017975	7.69262	1.51e-13	4.62e-12		F32B5.1
WBGene00001944	7.68818	3.11e-10	6.05e-09	his-70	E03A3.4
WBGene00013290	7.68698	3.03e-55	5.02e-52		Y57G11A.2
WBGene00008575	7.68056	7.61e-10	1.39e-08	scl-24	F08E10.7
WBGene00015845	7.66429	9.95e-13	2.74e-11		C16C8.7
WBGene00021288	7.65957	2.55e-18	1.51e-16	clec-123	Y25C1A.1
WBGene00015688	7.65783	1.19e-28	2.07e-26		C10G11.8
WBGene00018531	7.64828	4.04e-10	7.69e-09		F47B3.7
WBGene00043743	7.6456	1.57e-13	4.79e-12		Y59E9AL.2
WBGene00007633	7.64312	2.37e-09	4.04e-08	C16D2.1	C16D2.1a
WBGene00022621	7.63823	2.02e-17	1.04e-15		ZC477.7
WBGene00008759	7.62804	5.01e-10	9.37e-09		F13E9.10
WBGene00009269	7.62574	1.45e-09	2.54e-08		F30A10.12
WBGene00011438	7.61682	3.07e-09	5.13e-08		T04F3.3
WBGene00009154	7.60832	5.14e-60	1.17e-56		F26D2.16
WBGene00195148	7.60129	1.45e-09	2.54e-08		W02B12.16
WBGene00012294	7.5955	9.84e-23	9.83e-21	nspa-8	W06A7.5
WBGene00017851	7.59358	1.46e-30	2.83e-28		F27C1.1
WBGene00009746	7.56736	4.91e-10	9.19e-09		F46A8.3
WBGene00011685	7.56389	1.57e-12	4.14e-11		T10B10.9
WBGene00019015	7.55926	4.18e-12	1.03e-10		F57F4.1
WBGene00001424	7.55393	3.07e-09	5.13e-08	fis-1	F41G3.4
WBGene00014029	7.53914	1.08e-09	1.93e-08		ZK637.12
WBGene00011176	7.53734	1.12e-38	4.33e-36		R09E10.6
WBGene00194922	7.53541	2.64e-09	4.47e-08		F13E9.19
WBGene00008001	7.52765	1.08e-09	1.93e-08		C38C10.3
WBGene00016322	7.52161	7.07e-10	1.3e-08		C32E8.4
WBGene00014247	7.51537	2.18e-12	5.65e-11		ZK1307.4
WBGene00016459	7.51034	2.14e-12	5.56e-11		C35E7.7
WBGene00022650	7.51029	1.62e-09	2.83e-08		ZK84.2
WBGene00007584	7.48691	2.25e-12	5.82e-11		C14C10.1
WBGene00011919	7.48224	2.12e-09	3.63e-08		T22C1.9
WBGene00018841	7.46635	1.3e-09	2.3e-08		F54H5.5
WBGene00007613	7.45695	5.57e-09	8.94e-08		C15H11.1
WBGene00016541	7.45187	1.13e-37	4.1e-35		C39H7.1
WBGene00016286	7.44351	8.52e-10	1.54e-08		C31H1.1
WBGene00006040	7.43915	8.99e-10	1.62e-08	ssp-11	T28H11.6
WBGene00016312	7.4371	2.92e-09	4.91e-08		C32D5.4
WBGene00018324	7.42467	1.35e-09	2.37e-08		F42A6.2
WBGene00013956	7.40479	1.59e-17	8.26e-16		ZK265.3
WBGene00015058	7.39876	9.92e-10	1.78e-08		B0222.10
WBGene00013930	7.38174	1.42e-17	7.5e-16	clec-96	ZK39.5
WBGene00194700	7.38047	6.04e-12	1.47e-10		B0025.5
WBGene00018379	7.37074	5.61e-17	2.74e-15		F43C11.2
WBGene00196760	7.36507	1.67e-09	2.92e-08		T23G4.126
WBGene00018822	7.36406	5.54e-17	2.71e-15		F54D12.9
WBGene00013712	7.34722	1.96e-08	2.91e-07	dlc-6	Y106G6G.3
WBGene00006053	7.32091	6.06e-60	1.22e-56	ssq-4	T28H11.1
WBGene00012741	7.30431	4.2e-09	6.86e-08		Y40H4A.2
WBGene00219671	7.29102	1.81e-09	3.14e-08	anr-4	E03H12.26
WBGene00012087	7.27508	7.32e-39	2.89e-36		T27E7.1
WBGene00086554	7.27217	5.69e-09	9.11e-08		D1081.12
WBGene00015856	7.27129	1e-11	2.37e-10		C16C8.19
WBGene00010254	7.26412	5.02e-32	1.14e-29		F58E6.5
WBGene00014104	7.25569	1.33e-08	2.03e-07		ZK849.6
WBGene00013524	7.24734	3.08e-08	4.46e-07		Y73F8A.15
WBGene00022876	7.24727	3.93e-11	8.65e-10		ZK1248.5
WBGene00013523	7.24025	2.74e-08	3.99e-07		Y73F8A.14
WBGene00010246	7.24017	9.15e-17	4.34e-15		F58D5.7
WBGene00016161	7.23977	9.46e-25	1.19e-22		C27D6.3
WBGene00021141	7.202	1.51e-21	1.32e-19	clec-134	W10G11.11
WBGene00013474	7.20039	3.4e-40	1.63e-37		Y69E1A.2
WBGene00011961	7.18168	1.11e-16	5.16e-15		T23G4.5
WBGene00013987	7.17485	2.21e-15	8.7e-14		ZK512.8
WBGene00013299	7.16344	1.34e-08	2.04e-07	irld-18	Y57G11B.7
WBGene00022886	7.15486	1.81e-16	8.25e-15		ZK1290.1
WBGene00009754	7.14596	2.71e-11	6.05e-10		F46A9.1
WBGene00077450	7.14025	2.2e-08	3.25e-07		K06B4.15
WBGene00007733	7.12402	1.28e-32	3.06e-30	smz-1	C25G4.6
WBGene00015034	7.1128	6.44e-09	1.02e-07		B0207.11
WBGene00007306	7.08184	1.42e-08	2.15e-07		C04G2.5
WBGene00013521	7.07473	9.79e-08	1.31e-06		Y73F8A.12
WBGene00200847	7.07343	1.76e-08	2.64e-07		T16A9.6
WBGene00022143	7.06345	1.28e-08	1.96e-07		Y71G12B.3
WBGene00022008	7.04306	5.48e-08	7.59e-07		Y59H11AM.4
WBGene00018163	7.0368	5.74e-08	7.91e-07		F38A5.6
WBGene00017955	7.03668	6.05e-15	2.25e-13		F31E8.5
WBGene00006038	7.03463	1.69e-08	2.53e-07	ssp-9	E03H12.10
WBGene00007601	7.03385	4.57e-31	9.55e-29	C15C6.2	C15C6.2a
WBGene00007570	7.02658	4.84e-08	6.8e-07		C14A6.6
WBGene00195180	7.01557	2.72e-08	3.96e-07		C41D11.10
WBGene00016398	7.0003	2.09e-11	4.74e-10		C34D4.2
WBGene00015997	6.98682	3.13e-08	4.51e-07		C18H7.7
WBGene00009391	6.98543	6.3e-11	1.35e-09		F35C5.3
WBGene00020826	6.97599	6.25e-19	4.12e-17		T26A8.3
WBGene00194647	6.96429	0.000367582	0.00236303		Y51H4A.935
WBGene00010715	6.93405	1.69e-08	2.53e-07		K09C8.2
WBGene00023490	6.93176	1.8e-14	6.35e-13		F36A2.14
WBGene00016420	6.92601	1.26e-10	2.61e-09		C34G6.3
WBGene00022892	6.91079	1.2e-18	7.46e-17		ZK1290.11
WBGene00015348	6.90974	1.33e-10	2.75e-09		C02F5.5
WBGene00010933	6.90381	4.37e-08	6.2e-07		M162.7
WBGene00015089	6.89808	1.57e-17	8.18e-16		B0252.5
WBGene00020179	6.88962	2.02e-28	3.46e-26		T02H6.9
WBGene00018968	6.86668	1.51e-17	7.92e-16		F56D2.8
WBGene00011918	6.8588	9.55e-19	6.07e-17		T22C1.8
WBGene00044476	6.85609	1.94e-07	2.48e-06		F56D6.14
WBGene00012357	6.85542	3.75e-18	2.14e-16		W09D6.4
WBGene00018082	6.84416	1.33e-07	1.74e-06		F36A4.3
WBGene00019685	6.84272	1.21e-10	2.51e-09		K12H6.5
WBGene00011379	6.81283	2.82e-10	5.54e-09		T02E1.7
WBGene00018083	6.80717	2.26e-09	3.87e-08		F36A4.4
WBGene00019646	6.77437	1.85e-32	4.36e-30		K11D12.6
WBGene00018182	6.76385	9.06e-08	1.21e-06		F38E1.10
WBGene00020084	6.75681	6.2e-24	7.27e-22		R105.1
WBGene00194783	6.7482	5.72e-14	1.88e-12		K03B8.14
WBGene00003538	6.73666	8.89e-10	1.61e-08	nas-19	K03B8.5
WBGene00013449	6.71113	1.39e-13	4.3e-12		Y67A6A.1
WBGene00044062	6.70159	1.01e-07	1.34e-06	snb-6	T14D7.3
WBGene00013723	6.69806	1.21e-23	1.31e-21		Y106G6H.13
WBGene00013125	6.69732	3.4e-10	6.53e-09	clec-92	Y52B11A.5
WBGene00013412	6.69475	6.54e-07	7.67e-06		Y64G10A.2
WBGene00020802	6.69225	1.97e-07	2.51e-06	btb-2	T25D10.5
WBGene00020187	6.68659	2.13e-33	5.45e-31	gsp-4	T03F1.5
WBGene00017525	6.66029	1.32e-07	1.73e-06		F16G10.10
WBGene00044122	6.65936	1.24e-07	1.63e-06		T28B8.6
WBGene00012379	6.65842	2.65e-13	7.84e-12		Y1A5A.1
WBGene00020072	6.64747	7.16e-07	8.32e-06		R13H9.6
WBGene00013476	6.62758	3.54e-07	4.33e-06		Y69E1A.4
WBGene00012781	6.62042	6.3e-50	6.37e-47	nspd-7	Y43C5A.1
WBGene00009463	6.6204	1.08e-07	1.44e-06		F36D1.4
WBGene00006057	6.61999	1.26e-13	3.92e-12	sss-2	F47B8.11
WBGene00018158	6.61318	5.57e-13	1.57e-11		F37E3.3
WBGene00018123	6.59721	2.93e-07	3.64e-06		F36H12.9
WBGene00013927	6.59031	2.52e-18	1.5e-16	clec-95	ZK39.2
WBGene00018792	6.58855	3.66e-07	4.46e-06		F54C1.8
WBGene00196958	6.58605	1.72e-30	3.29e-28		F58A4.18
WBGene00017784	6.57075	9.2e-38	3.41e-35		F25E5.3
WBGene00017788	6.56916	6.22e-50	6.37e-47		F25E5.7
WBGene00235364	6.55311	4.08e-07	4.94e-06		F49F1.4
WBGene00004965	6.54746	3.45e-21	2.91e-19	spe-11	F48C1.7
WBGene00019642	6.54536	5.5e-13	1.56e-11		K11C4.1
WBGene00194801	6.53925	3.53e-17	1.78e-15		Y6G8.16
WBGene00021650	6.53313	6.28e-17	3.03e-15		Y47G6A.26
WBGene00008541	6.53201	1.91e-23	2.05e-21		F07A5.2
WBGene00008590	6.52852	5.08e-14	1.68e-12		F08H9.2
WBGene00004971	6.52817	1.39e-07	1.81e-06	spe-17	ZK617.3
WBGene00018096	6.52359	9.46e-29	1.65e-26	clec-207	F36F12.5
WBGene00009755	6.5227	1.24e-06	1.38e-05		F46A9.2
WBGene00011795	6.51768	1.28e-32	3.06e-30		T16A9.5
WBGene00020067	6.50819	3.05e-07	3.77e-06	clec-158	R13F6.8
WBGene00014169	6.50634	3.56e-23	3.74e-21		ZK945.7
WBGene00006044	6.50224	3.63e-15	1.39e-13	ssp-16	T27A3.3
WBGene00019561	6.49587	4.27e-20	3.23e-18	K09C6.7	K09C6.7a
WBGene00008074	6.48037	1.55e-12	4.09e-11	nkb-2	C43F9.6
WBGene00172164	6.47341	2e-07	2.55e-06	21ur-14717	W10G11.22
WBGene00009941	6.46928	2.03e-07	2.58e-06		F52F12.8
WBGene00009714	6.46679	3.9e-09	6.4e-08		F44G4.5
WBGene00013933	6.46615	4.26e-36	1.41e-33	clec-99	ZK39.8
WBGene00008231	6.46475	6.52e-35	2.01e-32	tag-329	C50F4.3
WBGene00021001	6.46362	1.14e-06	1.28e-05		W03F9.3
WBGene00011134	6.46176	7.25e-09	1.15e-07	ssp-33	R08A2.3
WBGene00009446	6.46074	2.01e-06	2.16e-05		F35H8.1
WBGene00003437	6.4581	7.83e-07	9.02e-06	msp-42	F26G1.8
WBGene00021289	6.45747	1.83e-09	3.17e-08		Y25C1A.2
WBGene00195178	6.45291	6.76e-07	7.88e-06		ZC581.10
WBGene00007320	6.45185	4.13e-13	1.19e-11		C05B5.2
WBGene00017279	6.42949	4.09e-19	2.76e-17		F09C12.8
WBGene00020070	6.41892	9.32e-09	1.45e-07	rmd-6	R13H9.1
WBGene00008772	6.41791	0.00404818	0.0187932	irld-4	F13G11.2
WBGene00199297	6.40755	1.9e-09	3.27e-08		T10E9.12
WBGene00017112	6.40635	3.42e-42	1.94e-39		E03H12.5
WBGene00018048	6.40264	1.22e-34	3.65e-32	clec-137	F35D11.8
WBGene00011911	6.39891	2.55e-18	1.51e-16		T22B3.3
WBGene00013815	6.3829	9.11e-07	1.04e-05		Y116A8C.44
WBGene00012871	6.38157	2.1e-07	2.67e-06		Y45F10B.3
WBGene00009079	6.37581	2.72e-09	4.58e-08		F23B12.1
WBGene00077638	6.37169	1.04e-06	1.18e-05		Y6G8.13
WBGene00015907	6.3693	3.62e-23	3.78e-21		C17F3.1
WBGene00019410	6.35875	2.53e-10	5.01e-09		K05F1.9
WBGene00003460	6.3576	2.63e-07	3.28e-06	msp-71	F59A6.8
WBGene00021968	6.35001	3.4e-09	5.64e-08		Y57G7A.5
WBGene00197456	6.34805	4.94e-07	5.9e-06		C39E9.16
WBGene00015689	6.3476	1.32e-13	4.11e-12		C10G11.9
WBGene00013656	6.33144	6.17e-07	7.25e-06		Y105C5B.17
WBGene00016675	6.32804	3.39e-07	4.17e-06		C45G9.4
WBGene00020140	6.32692	7.22e-24	8.31e-22	ant-1.4	T01B11.4
WBGene00007512	6.32444	4.35e-07	5.24e-06	C10C6.3	C10C6.3a
WBGene00016054	6.32193	9.35e-14	2.97e-12		C24D10.2
WBGene00050956	6.31978	2.75e-11	6.12e-10		C14A6.13
WBGene00010292	6.31894	7.8e-07	9e-06		F59A1.6
WBGene00015627	6.30922	5.66e-15	2.11e-13		C09B9.2
WBGene00022282	6.30791	1.79e-53	2.71e-50		Y74C10AR.2
WBGene00173336	6.30687	1.53e-06	1.67e-05	21ur-10895	K01D12.16
WBGene00015987	6.30366	8.32e-09	1.3e-07		C18G1.9
WBGene00006058	6.29783	2.73e-16	1.22e-14	sst-20	F54C1.9
WBGene00019688	6.29523	3.85e-24	4.58e-22		K12H6.8
WBGene00044911	6.29354	1.88e-06	2.04e-05		H38K22.6
WBGene00013887	6.28147	2.93e-21	2.48e-19	nspa-5	ZC412.6
WBGene00016839	6.27815	1.9e-12	4.97e-11		C50F2.5
WBGene00009344	6.27366	1.4e-27	2.19e-25		F32H2.7
WBGene00009684	6.26466	2.24e-06	2.4e-05	msd-3	F44D12.7
WBGene00011855	6.25851	7.66e-09	1.21e-07	clec-183	T20D3.1
WBGene00015511	6.25774	7.81e-07	9.01e-06		C06A6.7
WBGene00015917	6.25409	2.05e-11	4.67e-10		C17G10.3
WBGene00018548	6.25359	1.64e-22	1.56e-20	clec-79	F47C12.4
WBGene00235297	6.2508	2.15e-06	2.31e-05		F56D6.20
WBGene00077699	6.24043	4.24e-06	4.26e-05		C45B11.8
WBGene00010900	6.23919	1.22e-26	1.76e-24		M28.9
WBGene00019405	6.22727	6.08e-06	5.94e-05		K05F1.1
WBGene00006047	6.22679	1.11e-12	3.04e-11	ssp-19	C55C2.2
WBGene00000860	6.22042	1.01e-06	1.14e-05	cwp-2	C37H5.11
WBGene00194894	6.21677	2.13e-06	2.29e-05		T05B4.14
WBGene00006553	6.21598	1.45e-12	3.85e-11	tbx-34	Y47D3A.10
WBGene00020356	6.19463	3.7e-18	2.12e-16		T08B6.9
WBGene00017227	6.18386	4.02e-12	1e-10		F07G6.8
WBGene00014127	6.17723	8.63e-09	1.35e-07		ZK892.3
WBGene00077685	6.17686	1.08e-06	1.21e-05		C04F12.12
WBGene00194816	6.17273	2.19e-11	4.92e-10		ZK616.61
WBGene00017636	6.1709	8.41e-12	2.01e-10		F20D6.6
WBGene00008259	6.16978	3.88e-11	8.55e-10		C52E4.7
WBGene00196608	6.16694	2.27e-06	2.43e-05		F58A4.17
WBGene00021958	6.16182	1.08e-05	9.97e-05		Y57E12AL.4
WBGene00019785	6.15854	1.16e-20	9.36e-19	M70.3	M70.3a
WBGene00011954	6.14172	8.7e-19	5.59e-17		T23F11.2
WBGene00019409	6.1402	2.42e-05	0.000208569		K05F1.8
WBGene00011336	6.13705	5.74e-11	1.24e-09	ubxn-5	T01E8.9
WBGene00012207	6.13614	6.79e-34	1.79e-31	W02B12.12	W02B12.12a
WBGene00018389	6.13143	1.2e-11	2.81e-10		F43C11.12
WBGene00012012	6.12916	7.5e-17	3.59e-15		T25B9.6
WBGene00011401	6.12888	2.07e-15	8.22e-14		T03F6.6
WBGene00011322	6.12749	5.45e-08	7.55e-07	irld-14	T01C3.5
WBGene00008125	6.11916	8.76e-07	1e-05		C47A4.5
WBGene00022162	6.11862	2.39e-14	8.3e-13		Y71G12B.27
WBGene00009890	6.1186	5.64e-12	1.38e-10	scl-9	F49E11.4
WBGene00012249	6.10996	2.42e-08	3.56e-07		W04E12.4
WBGene00015892	6.10837	7.11e-06	6.83e-05		C17C3.9
WBGene00044474	6.10741	1.82e-06	1.98e-05		F56D6.12
WBGene00077522	6.10313	1.42e-34	4.04e-32		T10D4.15
WBGene00044579	6.10171	7.81e-15	2.87e-13		C06E2.9
WBGene00007082	6.0948	8.54e-19	5.5e-17	acs-10	AH10.1
WBGene00015215	6.09379	1.32e-05	0.000120333		B0496.6
WBGene00010092	6.08247	8.74e-08	1.17e-06		F55C5.2
WBGene00077569	6.0761	2.9e-06	3.02e-05		F53F4.18
WBGene00012809	6.06222	4.71e-26	6.49e-24		Y43F8A.2
WBGene00013811	6.06026	2.48e-06	2.62e-05	Y116A8C.38	Y116A8C.38a
WBGene00012174	6.05744	4.28e-05	0.000351101		W01B6.8
WBGene00013478	6.05079	2.38e-08	3.51e-07		Y69E1A.8
WBGene00077750	6.03839	9.66e-06	9.07e-05		W01B6.11
WBGene00044261	6.03656	1.68e-06	1.83e-05		Y87G2A.20
WBGene00009185	6.03642	7.6e-18	4.18e-16		F27C8.5
WBGene00012177	6.03067	1.1e-10	2.31e-09	decr-1.2	W01C9.4
WBGene00021880	6.02451	5.48e-11	1.18e-09		Y54G2A.15
WBGene00013696	6.02338	2.16e-22	2.02e-20		Y106G6A.4
WBGene00007337	6.02237	2.59e-13	7.71e-12		C05C12.5
WBGene00010574	6.02025	1.38e-24	1.72e-22		K04H4.5
WBGene00019856	6.01114	7.06e-14	2.28e-12		R03H10.4
WBGene00008154	6.00758	3.7e-08	5.3e-07	C47E12.11	C47E12.11a
WBGene00020991	5.99643	1.4e-06	1.54e-05		W03D8.10
WBGene00008916	5.99029	2.04e-50	2.32e-47	clec-221	F17C11.5
WBGene00015516	5.97036	2.16e-25	2.8e-23		C06A8.6
WBGene00015944	5.95815	3.12e-10	6.05e-09		C18A3.7
WBGene00009605	5.95399	1.23e-16	5.69e-15		F40G12.10
WBGene00013194	5.94687	1.2e-18	7.46e-17		Y54E2A.9
WBGene00014197	5.94449	9.39e-20	6.91e-18		ZK1053.2
WBGene00219411	5.94181	4.31e-06	4.33e-05		T14G12.11
WBGene00015193	5.93512	7.77e-08	1.05e-06	clec-117	B0432.12
WBGene00007793	5.928	2.31e-13	6.89e-12		C28D4.5
WBGene00010228	5.91651	3.5e-29	6.24e-27	clec-161	F58A4.5
WBGene00010366	5.91631	1.25e-20	1e-18		H05L14.1
WBGene00021454	5.90947	2.29e-05	0.000198606		Y39F10A.3
WBGene00007538	5.90492	3.95e-05	0.000325909	C12D8.9	C12D8.9a
WBGene00206506	5.90284	2.35e-05	0.000203291		F59A1.18
WBGene00009487	5.89922	7.32e-22	6.57e-20	clec-232	F36G9.11
WBGene00201357	5.89432	1.55e-05	0.000138789		F58A4.22
WBGene00018004	5.88656	1.23e-10	2.56e-09		F33D11.7
WBGene00018134	5.88308	4.54e-14	1.51e-12		F37A4.4
WBGene00009149	5.8823	1.58e-10	3.22e-09		F26D2.10
WBGene00010485	5.8815	9.09e-41	4.59e-38	ant-1.3	K01H12.2
WBGene00020071	5.88123	4.88e-08	6.84e-07		R13H9.5
WBGene00015106	5.88024	3.51e-10	6.73e-09		B0280.11
WBGene00014158	5.87154	6.94e-27	1.03e-24		ZK938.1
WBGene00008539	5.86715	2.5e-05	0.000215291		F02H6.6
WBGene00021579	5.85829	5.11e-26	6.94e-24	clec-73	Y46C8AL.1
WBGene00009459	5.85321	2.42e-12	6.22e-11		F36A2.12
WBGene00044475	5.85314	1.2e-12	3.28e-11		F56D6.13
WBGene00009959	5.84313	1.1e-39	4.78e-37	F53B6.4	F53B6.4a
WBGene00195227	5.84072	4.17e-05	0.000343101		Y71A12B.23
WBGene00017387	5.83765	1.27e-14	4.57e-13	mpst-4	F11G11.9
WBGene00012296	5.83745	7.2e-21	6e-19	spe-46	W06D4.2
WBGene00015855	5.83162	3.29e-17	1.67e-15		C16C8.18
WBGene00021472	5.82024	3.61e-13	1.05e-11		Y39G10AR.16
WBGene00008141	5.80787	1.71e-07	2.21e-06		C47E8.1
WBGene00017183	5.79891	3.21e-43	2.01e-40	scl-15	F02E11.5
WBGene00014174	5.79691	7.47e-11	1.59e-09		ZK970.8
WBGene00020713	5.79676	9.09e-28	1.46e-25		T23B3.5
WBGene00018120	5.79642	5.73e-10	1.07e-08		F36H12.4
WBGene00013087	5.79641	2.6e-07	3.25e-06		Y51B9A.5
WBGene00008063	5.79613	3.5e-14	1.19e-12		C41G7.6
WBGene00006050	5.7898	1.11e-29	2.04e-27	ssq-1	K07F5.11
WBGene00021384	5.78469	1.41e-05	0.000128103		Y37F4.3
WBGene00010486	5.7741	1.64e-22	1.57e-20		K01H12.4
WBGene00015929	5.76343	7.52e-15	2.77e-13		C17H12.3
WBGene00010679	5.7627	2.79e-07	3.48e-06		K08F4.5
WBGene00014116	5.75746	5.63e-13	1.59e-11		ZK858.2
WBGene00008811	5.75705	9.27e-10	1.67e-08		F14F7.4
WBGene00012500	5.75117	1.96e-37	6.92e-35	hpo-2	Y26D4A.2
WBGene00009948	5.74332	1.17e-21	1.03e-19		F52H3.6
WBGene00008659	5.73152	8.23e-19	5.34e-17	clec-151	F10F2.7
WBGene00011467	5.73023	5.25e-13	1.49e-11	decr-1.3	T05C12.3
WBGene00008650	5.72807	3.58e-05	0.000298391		F10D11.4
WBGene00044356	5.72617	4.51e-10	8.52e-09		W02D7.12
WBGene00009031	5.72575	2.7e-30	5.1e-28		F21H7.5
WBGene00012171	5.72048	4.47e-05	0.000364479		W01B6.4
WBGene00017810	5.7029	7.13e-16	2.98e-14	clec-157	F26A1.12
WBGene00013318	5.70197	5.23e-10	9.77e-09		Y57G11C.23
WBGene00018301	5.68662	1.06e-12	2.91e-11		F41G3.5
WBGene00009704	5.68388	2.8e-05	0.000238871		F44F4.9
WBGene00044127	5.67327	3.07e-05	0.000259173		BE10.5
WBGene00016462	5.65993	1.16e-13	3.63e-12	C35E7.10	C35E7.10a
WBGene00017175	5.65541	6.55e-10	1.21e-08	irld-3	F02C9.4
WBGene00007457	5.65161	1.71e-16	7.86e-15		C08F11.10
WBGene00007249	5.6504	5.55e-07	6.58e-06		C01G12.9
WBGene00008649	5.64781	2.17e-05	0.000189854		F10D11.3
WBGene00010728	5.64588	3.03e-09	5.07e-08		K09G1.2
WBGene00010869	5.64575	2.26e-14	7.88e-13		M05B5.1
WBGene00018378	5.63924	6.22e-12	1.51e-10	F43C11.1	F43C11.1a
WBGene00022652	5.59859	1.07e-06	1.2e-05		ZK84.5
WBGene00011491	5.59749	1.16e-22	1.14e-20		T05F1.5
WBGene00011046	5.59149	1.07e-09	1.92e-08		R05H10.7
WBGene00013775	5.58993	0.000127903	0.000922		Y116A8A.4
WBGene00015820	5.57913	1.48e-11	3.39e-10		C16A11.7
WBGene00021142	5.57856	7.66e-13	2.12e-11	clec-133	W10G11.12
WBGene00195072	5.5775	0.000255573	0.00170946		C16C8.22
WBGene00044177	5.5772	4.77e-17	2.37e-15		C30G7.3
WBGene00194714	5.57542	1.5e-12	3.97e-11		ZC204.17
WBGene00020661	5.57454	2.09e-40	1.03e-37	smz-2	T21G5.4
WBGene00015696	5.57109	5.11e-09	8.26e-08		C10H11.7
WBGene00018945	5.55429	3.71e-24	4.46e-22		F56C3.8
WBGene00018000	5.55409	7.05e-05	0.000544909		F33D11.1
WBGene00022594	5.55373	5.88e-19	3.91e-17		ZC328.5
WBGene00009171	5.5516	9.43e-25	1.19e-22	clec-263	F26F2.6
WBGene00022778	5.54262	3.32e-07	4.08e-06		ZK616.8
WBGene00006039	5.53856	1.39e-67	3.6e-64	ssp-10	K07F5.9
WBGene00008661	5.53541	1.91e-13	5.75e-12	F10G8.1	F10G8.1a
WBGene00045402	5.53384	2.68e-05	0.000229303		Y75B12B.13
WBGene00169631	5.53337	1.95e-05	0.000172416	21ur-14353	F40F9.12
WBGene00020370	5.53101	2.82e-06	2.94e-05		T08H10.3
WBGene00013279	5.52987	6.63e-07	7.75e-06		Y57A10B.7
WBGene00012334	5.52524	7.23e-07	8.38e-06		W07G1.7
WBGene00219692	5.52491	0.000136621	0.000978633	linc-23	F40E3.10
WBGene00011173	5.52098	1.21e-18	7.52e-17	acs-18	R09E10.3
WBGene00011910	5.52086	4.83e-39	2.04e-36	T22B3.2	T22B3.2a
WBGene00014129	5.51535	2.8e-12	7.14e-11		ZK892.5
WBGene00044333	5.50713	1.83e-05	0.000161983		C01G12.13
WBGene00011790	5.50503	2.26e-05	0.000196376		T15H9.5
WBGene00016512	5.49937	3.32e-12	8.38e-11	C38C3.3	C38C3.3a
WBGene00009471	5.49812	6.63e-12	1.6e-10		F36D3.5
WBGene00017384	5.49681	3.68e-17	1.85e-15		F11G11.4
WBGene00021381	5.49532	1.18e-23	1.3e-21	Y37E11B.10	Y37E11B.10a
WBGene00012637	5.4855	1.54e-31	3.36e-29		Y38H8A.3
WBGene00015629	5.483	3.63e-12	9.08e-11		C09B9.4
WBGene00007156	5.47773	3.74e-14	1.27e-12		B0379.2
WBGene00021967	5.46332	0.000168606	0.00118213	Y57G7A.3	Y57G7A.3a
WBGene00021969	5.46217	9.73e-20	7.1e-18		Y57G7A.6
WBGene00007159	5.46047	1.5e-25	1.97e-23		B0379.7
WBGene00002193	5.45226	2.71e-16	1.21e-14	kin-5	T13H10.1
WBGene00022732	5.45177	2.9e-13	8.53e-12	ZK418.2	ZK418.2a
WBGene00011001	5.44746	0.000253656	0.00169847		R04B5.1
WBGene00015192	5.4456	2.86e-05	0.000242936		B0432.11
WBGene00009759	5.44371	2.2e-06	2.35e-05	ttr-12	F46B3.4a
WBGene00009581	5.43459	1.2e-18	7.46e-17		F40F9.3
WBGene00010612	5.4324	2.02e-15	8.04e-14		K07A1.5
WBGene00022888	5.42845	1.35e-17	7.16e-16	rnh-1.1	ZK1290.6
WBGene00200708	5.42541	6.75e-05	0.000524725		K11H3.12
WBGene00004165	5.42316	2.12e-42	1.29e-39	pqn-84	Y41C4A.5
WBGene00018296	5.42275	0.000122313	0.000885563		F41F3.1
WBGene00001605	5.41237	3.91e-09	6.42e-08	gln-4	T25C8.3
WBGene00015628	5.41028	0.000882359	0.00503177	best-6	C09B9.3
WBGene00004964	5.40875	2.19e-06	2.34e-05	spe-10	AC3.10
WBGene00021997	5.40395	5.81e-05	0.000458493		Y59E9AR.1
WBGene00007080	5.40273	1.15e-06	1.29e-05	sfxn-1.1	AH6.2
WBGene00009143	5.40013	1.3e-13	4.06e-12		F26A3.5
WBGene00194864	5.39882	2.54e-05	0.000218243		Y66A7A.9
WBGene00011466	5.39655	3.43e-17	1.74e-15		T05C12.1
WBGene00014997	5.39018	3.01e-05	0.000254747		AC7.3
WBGene00011133	5.38825	2.84e-11	6.32e-10		R08A2.2
WBGene00009195	5.38589	8.19e-07	9.4e-06	hpo-33	F28B1.1
WBGene00009413	5.38572	2.6e-05	0.000222481	oac-19	F35E2.6
WBGene00010046	5.3848	4.3e-12	1.06e-10		F54D1.1
WBGene00007795	5.38131	4.81e-05	0.000388357		C28D4.8
WBGene00020656	5.38074	0.000687604	0.00407055		T21E12.5
WBGene00018314	5.37871	6.49e-31	1.31e-28	F41H10.1
WBGene00018649	5.36601	1.25e-06	1.39e-05		F49F1.9
WBGene00016040	5.35988	2.11e-17	1.09e-15		C24A11.1
WBGene00008871	5.35912	1.89e-06	2.05e-05	tag-314	F15H10.4
WBGene00198672	5.35599	5.28e-05	0.000420887		F58A4.21
WBGene00013085	5.34257	9.96e-07	1.13e-05	mpz-6	Y51B9A.3
WBGene00021115	5.3383	0.000129345	0.000931153		W09C3.8
WBGene00017910	5.33583	8.75e-05	0.00065795		F28H1.5
WBGene00172430	5.33168	6.1e-08	8.39e-07	21ur-14437	Y57G11C.970
WBGene00044633	5.32934	1.7e-14	6.02e-13		F54H12.7
WBGene00015994	5.32698	3.6e-14	1.22e-12		C18H7.4
WBGene00020986	5.32239	9.36e-07	1.07e-05		W03D8.3
WBGene00015931	5.32084	4.51e-17	2.25e-15		C17H12.5
WBGene00014246	5.31942	4.07e-12	1.01e-10		ZK1307.3
WBGene00007688	5.31414	5.39e-17	2.65e-15		C18E9.8
WBGene00011295	5.31001	0.000123604	0.000893134		R102.8
WBGene00197897	5.30876	7.05e-05	0.000544909		F58A4.19
WBGene00008912	5.30196	2.37e-19	1.67e-17		F17C8.7
WBGene00007448	5.29844	2.9e-18	1.7e-16		C08F8.6
WBGene00043466	5.29565	9.84e-05	0.000729636	R05G6.3
WBGene00013747	5.29186	5.06e-05	0.000405752	spe-19	Y113G7A.10
WBGene00017817	5.28931	5.01e-05	0.000402416		F26B1.5
WBGene00019783	5.28628	2.57e-18	1.52e-16	M70.1	M70.1a
WBGene00018178	5.27904	1.1e-08	1.7e-07		F38E1.3
WBGene00016083	5.27742	1.06e-11	2.49e-10		C25A8.2
WBGene00010381	5.27536	2.55e-06	2.69e-05		H12D21.5
WBGene00016437	5.26695	5.41e-09	8.7e-08		C35B1.8
WBGene00044365	5.26692	9.41e-14	2.98e-12		F34D6.8
WBGene00050879	5.25777	8.62e-05	0.000649439		D1081.11
WBGene00018745	5.25546	1.14e-08	1.76e-07		F53C3.1
WBGene00010510	5.25262	6.44e-26	8.67e-24	ent-3	K02E11.1
WBGene00018168	5.25124	8.37e-05	0.000633095	irld-7	F38A5.11
WBGene00009751	5.25077	1.16e-08	1.78e-07		F46A8.8
WBGene00015230	5.25037	1.23e-08	1.89e-07	tag-344	B0511.4
WBGene00017056	5.24954	2.38e-06	2.53e-05	D2062.4	D2062.4a
WBGene00022705	5.24787	8.2e-32	1.84e-29	ZK354.2	ZK354.2a
WBGene00199987	5.24408	0.000284903	0.00188828		Y37F4.13
WBGene00044377	5.23393	2.74e-06	2.87e-05		Y49F6B.13
WBGene00235282	5.2339	5.96e-13	1.68e-11		F17E9.18
WBGene00007081	5.22882	1.22e-11	2.84e-10		AH6.3
WBGene00008235	5.22798	1.9e-09	3.28e-08		C50F4.10
WBGene00009550	5.2271	3.72e-08	5.32e-07		F38H4.6
WBGene00011721	5.22696	0.000309193	0.00203002		T11G6.7
WBGene00007610	5.22685	3.61e-17	1.82e-15		C15H7.3
WBGene00015615	5.22289	0.000625975	0.00375917	fbxc-48	C08G5.2
WBGene00017553	5.22047	3.39e-12	8.55e-11	nep-8	F18A12.4
WBGene00044018	5.22029	0.000694945	0.00410999		T04B2.8
WBGene00014048	5.21702	4.08e-06	4.12e-05		ZK666.8
WBGene00016433	5.21509	1.68e-13	5.13e-12		C35B1.3
WBGene00017099	5.21329	7.79e-11	1.66e-09		E02H9.1
WBGene00007354	5.21012	2.69e-21	2.3e-19		C06A1.3
WBGene00014168	5.19873	3.15e-07	3.89e-06	ZK945.6	ZK945.6a
WBGene00008994	5.19792	7.96e-10	1.45e-08		F21A3.4
WBGene00016825	5.19618	2.16e-13	6.49e-12		C50E10.1
WBGene00009685	5.19472	7.3e-14	2.35e-12	F44D12.8	F44D12.8a
WBGene00019501	5.1931	0.000190698	0.00131643		K07E12.2
WBGene00020841	5.18957	3.07e-25	3.93e-23		T27A3.5
WBGene00008529	5.1866	1.13e-15	4.61e-14		F02E9.3
WBGene00019755	5.18217	0.00495687	0.0222673		M03E7.3
WBGene00009308	5.18183	4.26e-42	2.34e-39		F32A11.3
WBGene00044744	5.17891	0.000178693	0.00124374		F10G7.12
WBGene00010265	5.17583	1.35e-20	1.08e-18		F58G1.3
WBGene00020201	5.17496	0.000136746	0.000979143		T04A6.2
WBGene00194886	5.1696	0.00112185	0.00619921		C05B5.12
WBGene00015331	5.16474	7.04e-05	0.000544799		C02B10.6
WBGene00016388	5.16344	1.33e-11	3.08e-10		C34B2.3
WBGene00018080	5.15684	0.0008869	0.00504975		F36A4.1
WBGene00010466	5.15188	2.78e-13	8.21e-12		K01D12.7
WBGene00006449	5.14204	1.65e-46	1.43e-43	tag-76	ZK757.3a
WBGene00044272	5.13683	0.00104452	0.00583036	nspa-4	H12D21.13
WBGene00016742	5.1312	1.02e-07	1.36e-06		C48B6.4
WBGene00003462	5.13099	0.000974489	0.00548319	msp-74	F09C12.7
WBGene00001487	5.12528	4.68e-16	2.03e-14	frk-1	T04B2.2a
WBGene00009470	5.12117	1.45e-17	7.63e-16		F36D3.4
WBGene00016491	5.11702	1.66e-14	5.88e-13	acdh-5	C37A2.3
WBGene00009884	5.11397	2.15e-45	1.7e-42		F49C12.15
WBGene00044511	5.11243	0.0001219	0.000883627	clec-181	Y59H11AR.5
WBGene00235293	5.10267	9.73e-06	9.12e-05		F56D6.19
WBGene00044384	5.10164	0.000485442	0.00301515		F11G11.14
WBGene00020416	5.09597	0.000309952	0.00203427		T10E9.6
WBGene00022874	5.09554	1.48e-20	1.17e-18	nep-25	ZK1248.1
WBGene00015992	5.09263	1.9e-10	3.83e-09		C18H2.5
WBGene00009377	5.09226	2.11e-20	1.65e-18		F34D10.8
WBGene00010136	5.09027	9.5e-18	5.17e-16		F55H12.5
WBGene00021118	5.08458	8.5e-35	2.58e-32	clec-125	W09G10.6
WBGene00206357	5.07962	1.19e-05	0.000109197		C09D4.9
WBGene00018528	5.0793	7.63e-05	0.000582062		F47B3.4
WBGene00010474	5.07493	2.08e-08	3.08e-07		K01D12.15
WBGene00012609	5.07482	1.08e-05	9.97e-05		Y38F1A.7
WBGene00007727	5.07092	5.32e-06	5.26e-05		C25F9.8
WBGene00007977	5.07038	1.23e-20	9.9e-19	gska-3	C36B1.10
WBGene00009758	5.06303	0.00123127	0.00672209	ttr-11	F46B3.3a
WBGene00020890	5.06067	1.66e-07	2.14e-06	fbxa-202	T28C12.3
WBGene00016807	5.05742	1.41e-05	0.000127906		C50D2.3
WBGene00014121	5.05662	7.36e-16	3.06e-14		ZK858.8
WBGene00235300	5.05171	3.09e-05	0.000260928		T06A10.107
WBGene00016339	5.04928	2.31e-05	0.000200786		C33C12.7
WBGene00219284	5.03698	0.000298784	0.0019715		C41G7.15
WBGene00000771	5.02943	1.42e-17	7.49e-16	cpb-2	C30B5.3
WBGene00010181	5.02729	1.17e-05	0.000107744		F57A8.6
WBGene00044298	5.02297	0.000281341	0.00186807		T23B7.2
WBGene00015097	5.01757	3.62e-16	1.6e-14		B0273.1
WBGene00010147	5.01396	2.36e-05	0.000203863		F56D5.2
WBGene00077582	5.007	0.00320294	0.0154046		F14H8.8
WBGene00008313	5.00453	2.52e-12	6.46e-11		C54G4.3
WBGene00006719	5.00224	1.3e-05	0.000118523	ubc-24	F49E12.4
WBGene00173508	5.00024	0.000915098	0.00519241	21ur-14916	F45E4.13
WBGene00023425	4.99826	3.96e-23	4.09e-21	try-9	B0286.6
WBGene00022753	4.99604	7.05e-18	3.9e-16		ZK484.7
WBGene00013979	4.98693	8.89e-08	1.19e-06		ZK507.3
WBGene00008758	4.98387	0.000352785	0.00227676	F13E9.9	F13E9.9a
WBGene00198971	4.98308	1.26e-05	0.000114921		F07F6.10
WBGene00022617	4.97917	1.77e-05	0.00015741		ZC477.2
WBGene00010155	4.97836	8.91e-17	4.24e-15		F56F3.4
WBGene00012169	4.97807	1.88e-27	2.93e-25		W01B6.2
WBGene00174525	4.97307	0.000526311	0.00324351	21ur-15246	K09B11.18
WBGene00044306	4.97112	9.21e-09	1.43e-07		F58F9.8
WBGene00014238	4.97033	3.43e-14	1.17e-12		ZK1225.4
WBGene00008312	4.96819	2.43e-12	6.22e-11		C54G4.2
WBGene00235305	4.96737	0.000723752	0.00424857		Y116A8C.469
WBGene00235288	4.96357	0.00177032	0.00924573		Y69A2AR.46
WBGene00012250	4.95942	3.22e-05	0.000270454	W04E12.5	W04E12.5a
WBGene00194850	4.95757	0.00130038	0.00706752		F44F4.15
WBGene00045144	4.94891	0.000993623	0.0055805	Y64G10A.10	Y64G10A.10a
WBGene00044388	4.94711	2.23e-19	1.57e-17		C27D6.11
WBGene00010650	4.9444	9.78e-06	9.16e-05		K08C9.1
WBGene00020353	4.9427	2.23e-44	1.62e-41		T08B6.4
WBGene00050896	4.94074	0.000236195	0.0015957	ttr-56	F56F4.9
WBGene00014996	4.93893	1.79e-05	0.000159324		ZK1251.5
WBGene00013304	4.9382	3.73e-09	6.14e-08		Y57G11C.6
WBGene00019430	4.92818	2.34e-36	7.88e-34		K06A5.2
WBGene00010578	4.92642	4.47e-14	1.5e-12		K04H8.3
WBGene00018498	4.92217	0.000222952	0.00151433		F46F5.7
WBGene00017455	4.90878	3.08e-10	6e-09		F14D2.7
WBGene00018500	4.90834	0.000249998	0.00167835		F46F5.9
WBGene00016327	4.90148	9.27e-21	7.55e-19		C32E12.1
WBGene00235106	4.89809	5.71e-08	7.88e-07		F08H9.15
WBGene00016946	4.89699	2.7e-10	5.32e-09		C55B7.10
WBGene00022780	4.89353	6.31e-09	1.01e-07		ZK622.1
WBGene00017633	4.88938	0.000232173	0.00156969		F20D6.1
WBGene00022632	4.88691	1.24e-10	2.58e-09		ZC581.2
WBGene00015690	4.88168	0.000225277	0.00152761		C10G11.10
WBGene00006052	4.87618	9.09e-28	1.46e-25	ssq-3	ZC477.1
WBGene00022890	4.86707	0.000381684	0.00243994	fbxa-224	ZK1290.9
WBGene00018332	4.8635	1.24e-06	1.37e-05		F42A9.3
WBGene00003906	4.86328	5.5e-05	0.000437312	paf-1	W03G9.6
WBGene00044684	4.85901	1.59e-14	5.66e-13		T08G11.2
WBGene00020289	4.85416	1.16e-12	3.17e-11		T06C10.3
WBGene00018125	4.84876	0.00328556	0.0157271	rmd-4	F36H12.11
WBGene00013771	4.8469	2.48e-43	1.61e-40		Y113G7C.1
WBGene00235281	4.84106	0.000214781	0.00146684		Y4C6A.68
WBGene00195147	4.83029	3.8e-05	0.000315533		F14E5.8
WBGene00010672	4.82564	0.00376651	0.017703		K08E7.4
WBGene00009313	4.82135	1.24e-13	3.89e-12		F32B4.2
WBGene00194731	4.81998	6.38e-09	1.02e-07		Y39A1A.27
WBGene00017922	4.81921	2.25e-08	3.32e-07		F29B9.7
WBGene00018631	4.81788	0.000298537	0.00197073		F49D11.7
WBGene00017370	4.81304	0.000306075	0.00201284		F10G7.6
WBGene00014007	4.81262	2.37e-14	8.25e-13		ZK596.2
WBGene00020531	4.80992	1.28e-08	1.97e-07		T15B12.2
WBGene00023424	4.80201	8.43e-12	2.01e-10		C53D6.10
WBGene00044805	4.80062	0.0116392	0.0448511		Y53C10A.15
WBGene00009956	4.79528	1.47e-11	3.39e-10		F53B2.5
WBGene00044030	4.7852	2.69e-09	4.54e-08	Y17G7B.23	Y17G7B.23a
WBGene00020177	4.78022	4.1e-05	0.000337356		T02H6.7
WBGene00018001	4.77921	2.56e-06	2.7e-05		F33D11.2
WBGene00010883	4.77275	1.73e-12	4.54e-11		M7.7
WBGene00019165	4.7726	1.01e-12	2.79e-11	mpz-4	H06H21.9
WBGene00008754	4.76161	2.83e-09	4.77e-08		F13E9.5
WBGene00194702	4.7597	0.000971909	0.00547206		C32E8.12
WBGene00015305	4.7594	4.55e-08	6.42e-07		C01G5.3
WBGene00012912	4.75747	1.98e-14	6.95e-13	Y46G5A.22	Y46G5A.22a
WBGene00021214	4.75115	5.4e-07	6.41e-06		Y18H1A.10
WBGene00012173	4.75109	4.76e-10	8.94e-09		W01B6.6
WBGene00011008	4.7484	0.00356566	0.0168724		R04B5.11
WBGene00022634	4.74796	2.11e-13	6.33e-12		ZC581.7
WBGene00012827	4.74536	2.38e-14	8.28e-13		Y43F8C.5
WBGene00011493	4.74399	5.91e-20	4.4e-18		T05F1.8
WBGene00016382	4.74373	4.35e-08	6.17e-07		C33H5.16
WBGene00018497	4.74085	1.08e-06	1.21e-05		F46F5.6
WBGene00017679	4.74061	0.000883734	0.00503645		F21F8.5
WBGene00020223	4.73965	2.79e-30	5.22e-28		T05A7.6
WBGene00021212	4.73349	4.01e-14	1.35e-12		Y18H1A.8
WBGene00017172	4.73249	0.000432556	0.00273241		F02C9.1
WBGene00021908	4.73004	3.36e-10	6.47e-09		Y55B1AR.4
WBGene00007239	4.72644	4.79e-07	5.73e-06		C01G10.14
WBGene00007888	4.71979	0.000226647	0.00153519	ttr-9	C33A12.15
WBGene00016826	4.71874	4.43e-08	6.27e-07	C50E10.2	C50E10.2a
WBGene00001246	4.71217	1.7e-11	3.87e-10	elo-8	Y47D3A.30a
WBGene00018347	4.71169	1.29e-11	3e-10		F42C5.5
WBGene00021010	4.71071	1.74e-08	2.61e-07		W03G1.2
WBGene00017106	4.70747	9.3e-31	1.84e-28		E02H9.9
WBGene00009457	4.69918	2.1e-27	3.21e-25		F36A2.10
WBGene00019425	4.69758	4.34e-08	6.16e-07		K06A1.2
WBGene00009501	4.69638	1.56e-08	2.35e-07		F37A8.1
WBGene00013526	4.69346	5.82e-11	1.26e-09		Y73F8A.20
WBGene00012223	4.69259	7.58e-05	0.000578767		W03C9.8
WBGene00007248	4.69167	6.77e-40	3.08e-37	catp-4	C01G12.8
WBGene00002208	4.68715	5.2e-08	7.25e-07	kin-26	T06C10.6
WBGene00015094	4.68263	6.7e-26	8.96e-24	B0261.6	B0261.6a
WBGene00045306	4.68055	5.99e-06	5.86e-05		ZC250.5
WBGene00013138	4.67981	3.79e-13	1.1e-11		Y53C10A.10
WBGene00014032	4.67932	0.00085596	0.0049074		ZK637.15
WBGene00012690	4.67749	5.6e-05	0.000444339		Y39B6A.31
WBGene00009016	4.6765	1.92e-07	2.46e-06		F21D9.2
WBGene00007305	4.67624	6.39e-14	2.08e-12		C04G2.2
WBGene00007382	4.65998	0.000894113	0.00508285		C06C6.8
WBGene00019531	4.65553	1.43e-13	4.42e-12	scrm-5	K08D10.8
WBGene00017555	4.6515	2.59e-08	3.79e-07	nep-10	F18A12.6
WBGene00008299	4.6491	6.52e-09	1.04e-07		C54D10.4
WBGene00020987	4.641	8.27e-09	1.3e-07		W03D8.5
WBGene00021117	4.63942	5.12e-18	2.86e-16	clec-126	W09G10.5
WBGene00077503	4.637	0.00808648	0.0332081		AC3.12
WBGene00015065	4.63037	0.0017375	0.00909788		B0228.8
WBGene00018124	4.62213	0.000453426	0.00284055		F36H12.10
WBGene00008508	4.61852	9.92e-17	4.67e-15		F01G10.5
WBGene00000859	4.61766	5.38e-05	0.000428778	cwp-1	C37H5.10
WBGene00015937	4.61466	1.42e-18	8.73e-17		C17H12.12
WBGene00018981	4.61351	0.0013721	0.00741962		F56F4.4
WBGene00014062	4.61202	2.33e-08	3.43e-07		ZK673.6
WBGene00013824	4.61093	0.000448402	0.00281151		Y116F11B.8
WBGene00019084	4.60436	3.09e-09	5.16e-08		F59A6.2
WBGene00011290	4.60276	0.000115987	0.00084855		R102.3
WBGene00017802	4.59824	1.47e-10	3.02e-09		F26A1.3
WBGene00077548	4.59606	9.11e-05	0.000681032		F21C3.7
WBGene00015572	4.59061	1.54e-09	2.69e-08		C07G1.6
WBGene00174239	4.58191	0.00216841	0.0109963	21ur-13277	R10H10.9
WBGene00019257	4.58154	8.44e-08	1.14e-06	dhhc-13	H32C10.3
WBGene00022706	4.57523	3.42e-07	4.2e-06		ZK354.3
WBGene00009492	4.57492	1.85e-09	3.2e-08		F36H1.3
WBGene00007987	4.57394	9.02e-28	1.46e-25		C36H8.1
WBGene00012831	4.57119	5.01e-05	0.000402576		Y43F8C.9
WBGene00009028	4.56893	1.58e-17	8.22e-16		F21H7.2
WBGene00002186	4.56649	1.56e-22	1.5e-20	kel-10	T16H12.6
WBGene00013988	4.55561	4.31e-09	7.02e-08		ZK512.10
WBGene00016954	4.55054	2.21e-13	6.62e-12		C55C3.4
WBGene00013547	4.54999	0.00112653	0.00621933		Y75B8A.10
WBGene00013700	4.54717	2.05e-12	5.34e-11		Y106G6D.3
WBGene00014241	4.54134	1.07e-05	9.92e-05		ZK1251.3
WBGene00015854	4.53915	3.6e-06	3.67e-05		C16C8.17
WBGene00015765	4.53907	1.49e-11	3.42e-10		C14C11.1
WBGene00014085	4.5345	2.73e-08	3.98e-07		ZK809.1
WBGene00019586	4.53144	3.84e-31	8.2e-29		K09F6.3
WBGene00019086	4.52758	5.28e-16	2.25e-14		F59A6.4
WBGene00012502	4.52753	3.98e-17	1.99e-15	clec-107	Y26D4A.4a
WBGene00194697	4.52303	0.0129074	0.0488766		F59A3.13
WBGene00012855	4.51825	1.12e-16	5.23e-15		Y44A6D.5
WBGene00010114	4.51822	3.3e-12	8.37e-11		F55D12.6
WBGene00017619	4.51521	8.2e-05	0.00062055		F20A1.8
WBGene00194711	4.51405	0.00290145	0.0141543		D2062.13
WBGene00015661	4.51201	2.29e-07	2.89e-06		C09H5.7
WBGene00019431	4.51196	1.93e-16	8.75e-15		K06A5.3
WBGene00013978	4.5115	5.45e-08	7.55e-07		ZK507.1
WBGene00009115	4.50524	1.08e-14	3.92e-13	F25F2.1	F25F2.1a
WBGene00016441	4.50497	6.11e-05	0.000480263		C35D10.3
WBGene00012905	4.50422	3.87e-06	3.92e-05		Y46G5A.14
WBGene00017444	4.49615	7.98e-07	9.17e-06	F13H8.12	F13H8.12a
WBGene00000703	4.49505	2.17e-07	2.74e-06	col-129	M18.1
WBGene00018994	4.49399	0.000349202	0.00225444		F56H1.3
WBGene00007274	4.49052	2.32e-11	5.2e-10		C03C11.1
WBGene00050915	4.48821	6.15e-08	8.45e-07		Y6E2A.10
WBGene00077782	4.48559	0.00784836	0.032428		T26H10.2
WBGene00020635	4.47983	9.08e-09	1.42e-07		T20H4.2
WBGene00077682	4.47729	0.0035466	0.0167866		F58B4.7
WBGene00206368	4.47683	0.000166433	0.00117095		Y39F10C.3
WBGene00012595	4.47677	1.25e-34	3.66e-32		Y38E10A.17
WBGene00189953	4.47655	0.00432575	0.0198441		R155.5
WBGene00014225	4.47599	5.94e-06	5.82e-05		ZK1098.9
WBGene00206524	4.47194	1.65e-09	2.87e-08		C54E10.11
WBGene00010301	4.46729	0.00236311	0.0118514		F59A1.16
WBGene00007777	4.45974	3.3e-31	7.14e-29		C27D8.1
WBGene00013999	4.45876	1.41e-15	5.69e-14		ZK550.5
WBGene00021537	4.45111	7.22e-07	8.38e-06		Y42H9AR.2
WBGene00002120	4.44921	2.6e-09	4.41e-08	ins-37	F08G2.6
WBGene00018359	4.4413	3.04e-14	1.04e-12		F42G8.8
WBGene00009043	4.44105	1.46e-11	3.35e-10		F22B5.5
WBGene00044393	4.43694	6.47e-10	1.2e-08		ZK1248.20
WBGene00194933	4.43687	4.06e-06	4.11e-05		T12A7.10
WBGene00019063	4.43319	0.000105083	0.00077407		F58F12.3
WBGene00015024	4.43257	3.88e-31	8.2e-29		B0205.10
WBGene00012979	4.43144	6.99e-16	2.93e-14		Y48B6A.5
WBGene00044896	4.43113	0.000133	0.000953825		K12C11.5
WBGene00171975	4.43006	0.00177918	0.00928401	21ur-12271	F42G8.13
WBGene00009209	4.42954	2.45e-18	1.47e-16		F28C6.10
WBGene00019151	4.42839	2.09e-19	1.48e-17	pck-3	H04M03.1
WBGene00011909	4.42502	0.000440458	0.00277461		T22A3.6
WBGene00018644	4.41951	0.00632128	0.0271873		F49F1.3
WBGene00014179	4.41603	2.49e-34	6.75e-32		ZK1010.5
WBGene00194730	4.41199	0.0115224	0.0444937		C29E4.17
WBGene00000712	4.40937	1.41e-12	3.75e-11	col-139	F41F3.4
WBGene00018087	4.40847	0.000175668	0.00122597		F36D4.1
WBGene00018121	4.4081	9.36e-09	1.45e-07		F36H12.5
WBGene00008961	4.40573	0.000380801	0.00243595		F19H6.6
WBGene00195835	4.40538	0.00044848	0.00281151		C34B2.12
WBGene00011808	4.40319	1.15e-09	2.04e-08		T16G12.7
WBGene00007300	4.40208	0.00153707	0.00818988		C04F12.6
WBGene00194788	4.39914	0.00188041	0.00972572		R02D5.10
WBGene00011968	4.39666	8.73e-31	1.74e-28		T23G11.1
WBGene00018575	4.39037	9.17e-12	2.18e-10	clec-119	F47F6.5
WBGene00017647	4.38971	5.06e-14	1.67e-12		F20H11.4
WBGene00015467	4.38956	5.99e-12	1.46e-10	basl-1	C05D2.3
WBGene00010611	4.38439	0.000498377	0.0030881		K07A1.4
WBGene00021608	4.38436	0.000120012	0.00087236		Y46H3D.1
WBGene00017215	4.38374	1.42e-18	8.73e-17		F07F6.1
WBGene00006623	4.37997	1.71e-10	3.48e-09	try-5	K07B1.1
WBGene00018165	4.37798	0.000345344	0.0022335		F38A5.8
WBGene00012761	4.37673	3.43e-08	4.92e-07		Y41C4A.18
WBGene00185117	4.3725	0.00380736	0.0178543		C45B11.9
WBGene00016053	4.37076	4.88e-13	1.39e-11		C24D10.1
WBGene00018550	4.36718	0.00166805	0.0087797		F47C12.7
WBGene00017673	4.36591	1.04e-11	2.44e-10		F21F3.3
WBGene00013519	4.36306	0.00162179	0.00856765		Y73F8A.10
WBGene00007794	4.3597	2.34e-06	2.48e-05		C28D4.7
WBGene00045108	4.35843	0.00970087	0.0386081		H01G02.4
WBGene00015244	4.35549	0.000371853	0.00238783		B0524.5
WBGene00022002	4.35319	0.00624099	0.0269057		Y59E9AR.7
WBGene00044634	4.35144	6.24e-08	8.57e-07		C29E4.14
WBGene00018135	4.34956	6.58e-24	7.67e-22		F37A4.5
WBGene00007792	4.34553	3.92e-05	0.000323967		C28D4.4
WBGene00012402	4.3418	9.53e-07	1.09e-05	sfxn-1.3	Y6E2A.9a
WBGene00019216	4.33441	7.19e-09	1.14e-07		H20J04.1
WBGene00007998	4.33296	0.00220213	0.011143		C38C6.5
WBGene00009753	4.3307	1.88e-07	2.41e-06	scrm-6	F46A8.10
WBGene00043986	4.32804	0.0021988	0.0111349	fut-5	T05A7.10
WBGene00199884	4.32596	0.00867206	0.0352072		F43G9.18
WBGene00019626	4.32167	5.26e-16	2.25e-14		K10C9.7
WBGene00017072	4.31754	3.83e-17	1.92e-15		D2096.5
WBGene00012638	4.31721	3.71e-14	1.26e-12		Y38H8A.4
WBGene00235359	4.31399	1.06e-07	1.41e-06		F56D6.22
WBGene00007734	4.31279	0.000319506	0.00208994	C25G4.7	C25G4.7a
WBGene00016358	4.31013	1.12e-22	1.11e-20		C33F10.12
WBGene00022542	4.30979	0.000328539	0.00213927		ZC190.8
WBGene00018563	4.30901	2.77e-21	2.35e-19		F47D12.7
WBGene00016605	4.30896	3.27e-14	1.12e-12		C43E11.5
WBGene00021720	4.30879	8.74e-09	1.37e-07		Y49F6B.8
WBGene00168663	4.30244	0.0086415	0.0351224	21ur-11229	H32C10.46
WBGene00015210	4.30051	2.43e-05	0.000209203		B0496.1
WBGene00012877	4.29066	0.00436318	0.0199906		Y45F10C.1
WBGene00018580	4.28566	2.21e-07	2.8e-06		F47G6.3
WBGene00219764	4.28174	0.000245504	0.00165306	anr-47	Y67D8B.6
WBGene00020003	4.27941	8.7e-23	8.84e-21		R11E3.1
WBGene00021006	4.27762	2.48e-10	4.93e-09	dct-9	W03F11.3
WBGene00014082	4.27632	5.32e-17	2.63e-15		ZK795.2
WBGene00016707	4.27564	2.04e-10	4.11e-09		C46E10.1
WBGene00014229	4.27264	9.14e-13	2.52e-11		ZK1128.3
WBGene00013713	4.26864	4.76e-14	1.58e-12		Y106G6G.4
WBGene00013158	4.2615	4.12e-13	1.19e-11	Y53F4B.11	Y53F4B.11a
WBGene00007597	4.2609	1.35e-08	2.05e-07		C15A11.2
WBGene00000525	4.26053	1.6e-15	6.4e-14	clc-4	T05A10.2
WBGene00013801	4.25499	1.44e-05	0.000130352	Y116A8C.24	Y116A8C.24a
WBGene00007269	4.24058	3.11e-10	6.05e-09		C03C10.2
WBGene00012480	4.24021	1.28e-15	5.2e-14	clec-104	Y18D10A.10
WBGene00004455	4.23679	9.32e-05	0.00069491	rpl-42	C09H10.1
WBGene00014042	4.22954	0.00327841	0.0157012		ZK666.2
WBGene00044906	4.22917	0.000467755	0.00292126		Y67A10A.11
WBGene00012486	4.22916	3.86e-08	5.52e-07		Y18D10A.21
WBGene00007478	4.22884	1.46e-05	0.000131937		C09F9.1
WBGene00006416	4.22777	9.53e-23	9.57e-21	sams-5	T13A10.11a
WBGene00194733	4.22423	0.000779031	0.00452919		Y41C4A.21
WBGene00022094	4.22255	3.61e-05	0.000300424		Y69A2AR.23
WBGene00018980	4.218	2.29e-06	2.44e-05		F56F4.3
WBGene00015030	4.21569	2.66e-09	4.49e-08		B0207.7
WBGene00008950	4.20219	5.41e-17	2.66e-15	wht-5	F19B6.4
WBGene00021591	4.1972	9.69e-06	9.09e-05	Y46D2A.3	Y46D2A.3a
WBGene00015846	4.19687	5.62e-05	0.000445597		C16C8.8
WBGene00020659	4.19474	4.15e-11	9.11e-10		T21G5.1
WBGene00022709	4.19244	5.49e-17	2.69e-15		ZK354.8
WBGene00005012	4.19095	3.07e-29	5.52e-27		F26F4.2
WBGene00194839	4.18917	0.00652555	0.0279075		C01B10.44
WBGene00017693	4.18339	2.25e-05	0.00019591	flp-23	F22B7.2a
WBGene00015028	4.18263	3.18e-69	1.16e-65		B0207.5
WBGene00195009	4.18038	0.0054519	0.0240688		F17E9.16
WBGene00022760	4.17099	3.63e-13	1.05e-11		ZK546.3
WBGene00018773	4.17082	1.49e-12	3.95e-11		F53G12.8
WBGene00013296	4.16914	6.86e-05	0.000532148		Y57G11B.3
WBGene00013684	4.1681	3.94e-16	1.73e-14		Y105E8A.27
WBGene00009705	4.16784	3.82e-11	8.42e-10		F44F4.10
WBGene00021207	4.16587	4.44e-12	1.09e-10		Y18H1A.1
WBGene00011724	4.16078	0.000971903	0.00547206	scl-18	T12A7.3
WBGene00009005	4.15747	3.06e-05	0.000258498		F21C3.6
WBGene00009708	4.15718	3.75e-16	1.65e-14		F44G3.7
WBGene00013148	4.1566	1.12e-05	0.000103463		Y53F4A.2
WBGene00015422	4.15234	5.86e-10	1.09e-08		C04E6.5
WBGene00022507	4.15191	8.47e-06	8.04e-05		ZC21.8
WBGene00011027	4.1451	0.000119733	0.000870699		R05D7.2
WBGene00009030	4.13896	1.25e-19	9.04e-18	clec-233	F21H7.4
WBGene00010241	4.13386	1.02e-22	1.02e-20		F58D2.2
WBGene00185006	4.13218	1.63e-05	0.000145696		F59B2.15
WBGene00016416	4.13036	3.55e-27	5.37e-25		C34F11.5
WBGene00010992	4.1281	1.18e-07	1.56e-06		R03D7.8
WBGene00077563	4.12331	6.47e-05	0.000505602	peel-1	Y39G10AR.25
WBGene00015229	4.11885	0.00131788	0.00714985	fbxa-125	B0511.3
WBGene00022707	4.1144	1.42e-11	3.28e-10		ZK354.6
WBGene00018360	4.11325	4.72e-08	6.64e-07	irld-8	F42G8.9
WBGene00018895	4.11147	1.06e-11	2.5e-10		F55F8.7
WBGene00011951	4.11066	1.22e-15	4.96e-14		T23F6.3
WBGene00197348	4.10677	0.00601849	0.0261199		T25B9.13
WBGene00044741	4.10648	4.08e-07	4.94e-06		Y57G11C.52
WBGene00195010	4.09835	0.00124033	0.00676544		Y37E11AL.12
WBGene00019096	4.09526	3.58e-06	3.65e-05	cysl-4	F59A7.9
WBGene00009641	4.09337	1.86e-13	5.63e-12		F42G4.2
WBGene00004084	4.08678	2.08e-05	0.000181961	pph-2	C29E6.3
WBGene00011132	4.08551	3.53e-12	8.87e-11		R08A2.1
WBGene00045180	4.07879	0.00172496	0.00904784		K07F5.17
WBGene00010779	4.07855	3.57e-09	5.89e-08		K11H3.2
WBGene00022079	4.0781	4.31e-13	1.24e-11		Y69A2AR.8
WBGene00044243	4.07426	3.02e-07	3.73e-06		F16C3.4
WBGene00219282	4.07393	0.00964791	0.0384226		F43G9.21
WBGene00009548	4.06941	7.45e-14	2.4e-12		F38H4.4
WBGene00022628	4.06075	4.61e-06	4.61e-05		ZC513.3
WBGene00008660	4.06021	5.1e-11	1.11e-09	clec-153	F10F2.8
WBGene00013337	4.06017	0.0056335	0.0247923		Y57G11C.48
WBGene00021878	4.06017	2.72e-15	1.06e-13		Y54G2A.13
WBGene00044552	4.05913	0.00890404	0.0359484		Y97E10AR.8
WBGene00012475	4.0548	6.9e-17	3.31e-15		Y18D10A.2
WBGene00197736	4.0534	0.00568029	0.024956		B0207.14
WBGene00009129	4.05129	2.25e-12	5.81e-11		F25H5.7
WBGene00007222	4.051	1.55e-13	4.74e-12		C01F6.2
WBGene00010289	4.04738	2.14e-15	8.46e-14		F58H1.6
WBGene00007763	4.04619	3.26e-06	3.36e-05		C27B7.6
WBGene00007986	4.04257	3.1e-11	6.85e-10		C36F7.5
WBGene00022385	4.04105	4.85e-07	5.8e-06		Y95B8A.4
WBGene00004958	4.03426	5.86e-19	3.91e-17	spe-4	ZK524.1
WBGene00012605	4.02856	1.02e-15	4.19e-14		Y38F1A.1
WBGene00015165	4.02638	8.78e-05	0.000659838		B0361.11
WBGene00022443	4.02622	3.89e-05	0.000321802		Y110A2AL.6
WBGene00002206	4.02285	1.89e-10	3.81e-09	kin-24	K07F5.4
WBGene00045508	4.02273	0.00606542	0.0262922		D1081.10
WBGene00022833	4.0223	0.00101809	0.00570205		ZK973.4
WBGene00001245	4.01955	3.31e-10	6.39e-09	elo-7	F56H11.3a
WBGene00009324	4.01319	2.9e-09	4.87e-08		F32B6.10
WBGene00020202	4.01156	0.000801912	0.00464144	T04A6.3	T04A6.3a
WBGene00044203	4.01143	0.0112036	0.0435125		T02E9.6
WBGene00012172	4.01037	8e-10	1.46e-08		W01B6.5
WBGene00014755	4.00955	0.000729399	0.00427619		F40F12.8
WBGene00219326	4.00905	8.77e-11	1.86e-09		F36D3.16
WBGene00008874	4.00825	8.75e-07	1e-05		F15H10.7
WBGene00016843	4.00454	9.9e-07	1.12e-05		C50F7.3
WBGene00009592	4.00279	2.37e-10	4.72e-09		F40F12.3
WBGene00019530	3.99962	7.56e-09	1.19e-07	scrm-8	K08D10.7
WBGene00014170	3.99882	0.00156268	0.00829961		ZK945.8
WBGene00045247	3.99365	4.62e-07	5.55e-06		F54H12.8
WBGene00011921	3.99203	0.000941929	0.00532506		T22C1.12
WBGene00007648	3.98231	0.00674058	0.0286263		C17G1.1
WBGene00016753	3.98186	4.44e-12	1.09e-10	oac-9	C48E7.8
WBGene00012011	3.97806	3.51e-07	4.3e-06		T25B9.5
WBGene00011669	3.97749	5.28e-07	6.29e-06		T09F5.10
WBGene00012913	3.97133	5.37e-08	7.47e-07		Y46G5A.23
WBGene00019951	3.96891	6.67e-07	7.79e-06		R08C7.8
WBGene00013070	3.96832	0.00259609	0.0128637		Y51A2B.6
WBGene00012010	3.96604	2.05e-07	2.61e-06		T25B9.4
WBGene00017672	3.96585	5.43e-10	1.01e-08		F21F3.2
WBGene00010915	3.9587	8.28e-10	1.51e-08		M110.7
WBGene00013886	3.95273	9.84e-08	1.31e-06		ZC412.5
WBGene00021386	3.92653	4.22e-09	6.88e-08		Y37F4.5
WBGene00007209	3.92633	8.76e-15	3.2e-13		BE10.1
WBGene00008724	3.92564	3.92e-19	2.67e-17		F13A7.1
WBGene00001477	3.92249	0.000105677	0.000778131	fmo-2	K08C7.5
WBGene00009502	3.9196	1.13e-10	2.36e-09		F37A8.2
WBGene00014100	3.9159	2.26e-10	4.52e-09		ZK849.1
WBGene00000878	3.91584	1.31e-33	3.41e-31	cyn-2	ZK520.5
WBGene00165439	3.90458	0.00151304	0.00807846	21ur-14742	T10E9.10
WBGene00020409	3.90409	0.000115778	0.000847363		T10D4.7
WBGene00009962	3.89452	1.22e-12	3.31e-11		F53B6.7
WBGene00011114	3.89075	5.57e-14	1.84e-12		R07E5.6
WBGene00014703	3.88304	0.00214758	0.0109028		C47A4.4
WBGene00018471	3.88232	4.93e-10	9.22e-09		F45E4.6
WBGene00012754	3.87305	9.38e-06	8.84e-05		Y41C4A.7
WBGene00020042	3.86703	3.82e-06	3.88e-05		R13A1.3
WBGene00012937	3.86556	5.64e-15	2.11e-13		Y47D3A.31
WBGene00000012	3.86435	9.67e-11	2.05e-09	abf-1	C50F2.9
WBGene00008092	3.86421	6.55e-10	1.21e-08	gmeb-3	C44F1.2
WBGene00010226	3.85874	2.25e-34	6.2e-32		F58A4.1
WBGene00007446	3.85365	7.58e-15	2.79e-13	mboa-4	C08F8.4a
WBGene00016765	3.85348	5.49e-09	8.82e-08		C49C8.1
WBGene00018143	3.85227	5.01e-06	4.98e-05	oac-23	F37C4.3
WBGene00002204	3.85076	1.61e-09	2.82e-08	kin-21	W08D2.8
WBGene00197738	3.84919	0.00805303	0.0331081		F43G9.15
WBGene00021358	3.84786	2.71e-21	2.31e-19	Y37E11AL.2	Y37E11AL.2a
WBGene00007399	3.84599	0.00032556	0.00212215	clec-162	C07A9.1
WBGene00001842	3.84412	4.14e-13	1.19e-11	her-1	ZK287.8a
WBGene00044288	3.84393	0.00233939	0.0117519		F30H5.5
WBGene00017554	3.84388	0.000167564	0.00117709	nep-9	F18A12.5
WBGene00235294	3.83946	0.00160161	0.00847172		Y69A2AR.47
WBGene00018652	3.83788	3.46e-06	3.55e-05		F49F1.12
WBGene00008124	3.83385	3.05e-10	5.95e-09		C47A4.3
WBGene00022849	3.83223	1.04e-23	1.16e-21	acs-6	ZK1127.2
WBGene00018098	3.83185	6.2e-06	6.05e-05		F36F12.7
WBGene00019920	3.83144	1.42e-08	2.15e-07	acs-15	R07C3.4
WBGene00044212	3.83133	0.000263328	0.0017588		Y68A4A.13
WBGene00219460	3.83106	0.00455117	0.020711		K09H9.9
WBGene00012720	3.82862	1.7e-07	2.19e-06		Y39E4B.11
WBGene00235363	3.82832	0.00343923	0.0163507		F49F1.2
WBGene00022708	3.82624	4.17e-07	5.03e-06		ZK354.7
WBGene00004899	3.82434	8.08e-05	0.000612496	snb-5	C30A5.5
WBGene00022589	3.82327	2.75e-08	4e-07		ZC317.6
WBGene00016681	3.81568	6.99e-23	7.14e-21	C45G9.10	C45G9.10a
WBGene00009104	3.81132	2.1e-11	4.75e-10		F25C8.1
WBGene00019356	3.80699	0.00317534	0.0152759		K03B4.6
WBGene00045060	3.80609	0.000395412	0.00251438		F55B11.7
WBGene00020435	3.80527	3.35e-09	5.55e-08		T11F8.4
WBGene00018549	3.79925	0.0029025	0.0141543		F47C12.6
WBGene00016637	3.799	6.72e-10	1.24e-08		C44B12.3
WBGene00015032	3.78902	1.97e-05	0.000174024		B0207.9
WBGene00017055	3.78746	0.00244044	0.01219		D2062.1
WBGene00021096	3.78716	1.98e-05	0.00017407		W08F4.7
WBGene00007559	3.78429	1.76e-05	0.000156862		C14A4.8
WBGene00018930	3.78227	5.15e-15	1.95e-13		F56B3.6
WBGene00018127	3.77552	2.17e-06	2.33e-05		F36H12.14
WBGene00011749	3.7724	0.00278004	0.0136376	ssp-36	T13F2.12
WBGene00016336	3.7698	2.29e-06	2.45e-05		C33C12.4
WBGene00022700	3.76546	6.51e-06	6.32e-05		ZK353.4
WBGene00015630	3.76397	2.77e-10	5.46e-09		C09B9.7
WBGene00015241	3.76351	0.000184703	0.00127968		B0524.2
WBGene00011478	3.76347	1.47e-10	3.02e-09		T05D4.5
WBGene00007060	3.76285	4.52e-16	1.97e-14	wht-6	T26A5.1
WBGene00044347	3.7601	9.9e-11	2.09e-09		Y71G12B.30
WBGene00010125	3.75865	3.86e-14	1.3e-12	dod-22	F55G11.5a
WBGene00013116	3.75422	0.00138432	0.00747015		Y51H4A.22
WBGene00005013	3.75297	7.48e-09	1.18e-07	jmjd-1.1	F43G6.6
WBGene00003556	3.74481	5.06e-08	7.08e-07	nas-40	F54B8.13
WBGene00009458	3.74057	1.08e-08	1.67e-07		F36A2.11
WBGene00009513	3.73741	1.39e-08	2.11e-07	sfxn-1.2	F37H8.4
WBGene00013055	3.73008	7.8e-12	1.87e-10	Y50E8A.12	Y50E8A.12a
WBGene00006661	3.72723	0.000341368	0.00221093	twk-6	F17C8.5
WBGene00010634	3.72715	1.46e-07	1.9e-06		K07F5.6
WBGene00012482	3.72482	3.62e-09	5.98e-08	clec-106	Y18D10A.12
WBGene00007291	3.72454	0.000148605	0.00105574	lips-2	C04B4.3
WBGene00011171	3.72348	3.58e-13	1.04e-11		R09E10.1
WBGene00013072	3.72318	0.00946806	0.0378556	Y51A2D.1	Y51A2D.1a
WBGene00014154	3.7206	7.46e-11	1.59e-09		ZK930.4
WBGene00019912	3.71382	2.29e-12	5.89e-11		R06B10.1
WBGene00013165	3.71101	4.89e-11	1.06e-09		Y53F4B.19
WBGene00006509	3.70874	3.04e-18	1.78e-16	tag-164	Y76A2A.1
WBGene00044005	3.70535	1.77e-10	3.58e-09		F37C12.18
WBGene00010980	3.69765	5.83e-14	1.91e-12		R02D5.7
WBGene00020265	3.69033	3.34e-05	0.000279743	fbxa-196	T05H4.2
WBGene00009178	3.68947	1.72e-08	2.58e-07	uggt-2	F26H9.8
WBGene00000657	3.68625	3e-08	4.35e-07	col-81	F38A3.1
WBGene00219555	3.68309	1.35e-06	1.49e-05		Y46G5A.46
WBGene00206358	3.67281	0.000966822	0.00544849		F46E10.18
WBGene00019459	3.66997	4.73e-09	7.66e-08		K06H7.8
WBGene00019062	3.66722	5.08e-07	6.06e-06		F58F12.2
WBGene00000389	3.66698	4.53e-07	5.44e-06	cdc-25.4	R05H5.2
WBGene00020533	3.664	5.58e-05	0.000442634		T16A1.2
WBGene00045484	3.66225	1.22e-12	3.3e-11		F34D10.9
WBGene00012627	3.65285	3.63e-08	5.2e-07		Y38H6C.15
WBGene00021007	3.65217	3.37e-22	3.13e-20		W03F11.4
WBGene00022699	3.65176	0.000483859	0.0030084		ZK353.3
WBGene00010324	3.65143	1.32e-06	1.46e-05		F59C6.3
WBGene00018284	3.64886	0.00438354	0.0200535		F41E6.1
WBGene00009401	3.64032	4.26e-10	8.06e-09		F35C11.2
WBGene00012345	3.63737	1.41e-09	2.48e-08		W08E3.4
WBGene00016413	3.62338	8.19e-06	7.8e-05		C34F11.1
WBGene00011191	3.62063	1.37e-12	3.66e-11		R10D12.10
WBGene00009160	3.61689	1.89e-08	2.82e-07		F26E4.5
WBGene00016698	3.60871	1.16e-11	2.72e-10		C46A5.1
WBGene00021154	3.60534	4.58e-05	0.000371963		Y4C6A.4
WBGene00020282	3.60489	3.43e-05	0.000286425	mps-3	T06A4.2
WBGene00020116	3.60036	6.78e-16	2.85e-14	moa-1	R155.2
WBGene00022761	3.59695	5.6e-12	1.37e-10		ZK546.4
WBGene00011203	3.59501	1.31e-12	3.53e-11		R10E4.7
WBGene00021302	3.59099	0.00301917	0.014633		Y32G9A.3
WBGene00015006	3.59019	0.00668044	0.0284109		B0041.1
WBGene00012785	3.58396	6.02e-05	0.000473792		Y43C5B.2
WBGene00013785	3.58381	1.24e-13	3.89e-12	nep-23	Y116A8C.4
WBGene00198874	3.58043	0.000539899	0.00331041		T04F3.7
WBGene00010719	3.57362	5.08e-20	3.82e-18		K09E4.1
WBGene00044447	3.57157	1.51e-07	1.97e-06		ZK688.10
WBGene00077579	3.56741	0.00558297	0.0245997		R11H6.7
WBGene00013701	3.56052	1.04e-14	3.78e-13		Y106G6D.4
WBGene00009695	3.55912	1.53e-06	1.68e-05		F44F1.3
WBGene00006409	3.55154	3.8e-09	6.25e-08	hdl-2	C09G9.4
WBGene00013475	3.55151	1.54e-05	0.000138789		Y69E1A.3
WBGene00015988	3.54147	4.97e-08	6.96e-07		C18H2.1
WBGene00194912	3.53762	7.46e-07	8.64e-06		ZK856.18
WBGene00007740	3.53701	0.00100844	0.00565501		C26C6.6
WBGene00021889	3.53461	0.000119397	0.000868605		Y54G2A.24
WBGene00012689	3.53237	2.05e-10	4.12e-09		Y39B6A.30
WBGene00021110	3.53071	1.31e-09	2.32e-08		W09C3.2
WBGene00044180	3.52814	0.000100214	0.000741211		C47E8.11
WBGene00009683	3.52546	4.12e-10	7.82e-09		F44D12.6
WBGene00013556	3.5087	4.36e-06	4.38e-05		Y75B8A.23
WBGene00009075	3.50172	3.88e-08	5.54e-07	F23B2.7	F23B2.7a
WBGene00021633	3.48881	8.34e-14	2.66e-12		Y47G6A.3
WBGene00019667	3.48244	8.38e-06	7.97e-05		K12B6.2
WBGene00019512	3.47713	2.98e-09	4.99e-08		K08A2.2
WBGene00021120	3.46758	7.44e-05	0.000569961		W09G12.6
WBGene00012786	3.46746	3.35e-18	1.94e-16		Y43C5B.3
WBGene00012504	3.46288	0.000715525	0.00421115	clec-108	Y26D4A.6
WBGene00012636	3.45992	8.7e-05	0.000655109	Y38H8A.2	Y38H8A.2a
WBGene00010247	3.45916	0.00825667	0.0337773		F58D5.8
WBGene00044777	3.45545	7.07e-05	0.000546132		T02B11.9
WBGene00009196	3.45274	2.36e-10	4.71e-09		F28B1.2
WBGene00009449	3.45251	2.67e-08	3.9e-07		F35H8.4
WBGene00018196	3.44908	1.44e-08	2.18e-07	nep-13	F39E9.4
WBGene00019059	3.44586	0.000791625	0.0045936		F58F9.6
WBGene00008185	3.4416	0.000209934	0.00143643	best-10	C49A1.2
WBGene00010487	3.43286	0.000326377	0.00212671		K02A11.2
WBGene00012191	3.43051	5.94e-06	5.82e-05	W02A2.8	W02A2.8a
WBGene00012946	3.43001	6.79e-06	6.56e-05		Y47H9B.2
WBGene00022630	3.42941	0.0018658	0.00966938	fbxa-223	ZC513.10
WBGene00009250	3.42912	0.000801206	0.00463883		F29D10.1
WBGene00201537	3.4254	1.51e-10	3.1e-09		K01D12.18
WBGene00010300	3.42432	2.82e-06	2.94e-05		F59A1.15
WBGene00018651	3.42259	0.000743663	0.00435		F49F1.11
WBGene00020053	3.42239	2.25e-12	5.81e-11		R13A5.11
WBGene00017737	3.42029	2.44e-10	4.86e-09		F23C8.8
WBGene00014813	3.42013	1.2e-10	2.5e-09		M176.9
WBGene00206372	3.41351	0.000128681	0.000927241		B0454.26
WBGene00022622	3.4087	0.000327299	0.00213196		ZC477.10
WBGene00013192	3.4058	2.19e-14	7.66e-13		Y54E2A.7
WBGene00006645	3.40308	4.35e-05	0.000355964	tsp-19	D2092.7
WBGene00012120	3.4018	4.24e-09	6.91e-08		T28C6.5
WBGene00019337	3.39768	2.79e-14	9.63e-13		K02F6.3
WBGene00011617	3.39696	7.76e-08	1.05e-06		T08G3.4
WBGene00007563	3.39639	4.46e-09	7.25e-08		C14A4.13
WBGene00077519	3.39171	1.94e-14	6.83e-13		T27C10.8
WBGene00016085	3.37821	1.37e-12	3.66e-11		C25A8.5
WBGene00008153	3.37488	3.27e-07	4.02e-06		C47E12.10
WBGene00008581	3.37462	8.23e-06	7.83e-05	acl-13	F08G5.2
WBGene00010653	3.37286	0.00094048	0.00531983		K08C9.6
WBGene00011297	3.3718	3.8e-09	6.25e-08		R102.10
WBGene00020173	3.36318	0.00557073	0.0245517		T02H6.3
WBGene00017213	3.35583	0.000178439	0.00124323		F07E5.8
WBGene00013776	3.35479	0.000714318	0.00420759		Y116A8A.6
WBGene00044501	3.3458	8.89e-05	0.000666467		C55C3.8
WBGene00007335	3.33893	5.13e-08	7.17e-07		C05C12.1
WBGene00010763	3.33733	1.17e-05	0.000107475		K10H10.7
WBGene00001483	3.33586	2.31e-10	4.62e-09	fog-3	C03C11.2
WBGene00007791	3.33378	2.8e-24	3.44e-22		C28A5.6
WBGene00009039	3.32513	2.05e-07	2.61e-06		F22B3.8
WBGene00018068	3.31917	1.19e-06	1.32e-05		F35H10.2
WBGene00022102	3.31782	4.87e-06	4.86e-05		Y69F12A.1
WBGene00021632	3.31235	0.00341193	0.0162422		Y47D9A.5
WBGene00021700	3.30821	5.57e-06	5.48e-05		Y48G9A.6
WBGene00020534	3.3077	0.00348741	0.0165409	fbxc-49	T16A1.3
WBGene00008186	3.30728	4.74e-05	0.000383228	best-11	C49A1.3
WBGene00006625	3.30519	2.67e-06	2.8e-05	try-7	ZC581.6
WBGene00013823	3.29791	0.000249742	0.00167833		Y116F11B.7
WBGene00007230	3.29705	3.54e-06	3.62e-05		C01G10.1
WBGene00015093	3.29295	0.000109177	0.000802282		B0261.5
WBGene00019194	3.29091	0.00805901	0.0331252		H12I13.6
WBGene00044674	3.28708	4.46e-19	3e-17		B0280.17
WBGene00010991	3.28562	7.71e-08	1.04e-06		R03D7.5
WBGene00009099	3.28123	6.36e-06	6.18e-05		F25B3.2
WBGene00015049	3.28096	3.46e-10	6.65e-09		B0218.5
WBGene00010323	3.28078	2.29e-06	2.45e-05	dhhc-12	F59C6.2
WBGene00010712	3.28032	1.35e-08	2.06e-07	K09B11.5	K09B11.5a
WBGene00017872	3.27941	0.0107782	0.0420761		F28A10.4
WBGene00012008	3.27787	0.0110447	0.042987		T25B9.2
WBGene00011425	3.27542	6.11e-09	9.75e-08		T04B2.7
WBGene00004904	3.27445	2.14e-15	8.46e-14	snf-5	Y46G5A.30
WBGene00017392	3.27405	0.00121066	0.00662745	basl-2	F12A10.3a
WBGene00013710	3.27153	5.04e-13	1.43e-11		Y106G6G.1
WBGene00013879	3.26685	9.87e-08	1.31e-06		ZC376.8
WBGene00020293	3.25871	1.53e-05	0.000137835	nep-20	T06D4.4
WBGene00016212	3.2558	1.2e-06	1.33e-05		C29F5.3
WBGene00009670	3.25086	0.000574379	0.00349238		F43G9.8
WBGene00010682	3.2442	1.22e-07	1.6e-06	K08F8.5	K08F8.5a
WBGene00016953	3.23066	6.46e-13	1.8e-11		C55C3.3
WBGene00012115	3.23006	4e-12	9.96e-11		T28B8.4
WBGene00017139	3.22951	5.19e-06	5.14e-05	clec-141	EEED8.11
WBGene00008651	3.22888	2.25e-08	3.32e-07		F10D11.5
WBGene00014239	3.21566	1.61e-05	0.000144343		ZK1225.5
WBGene00044300	3.21436	1.04e-06	1.17e-05		D1022.9
WBGene00009416	3.2007	1.3e-12	3.51e-11		F35E2.9
WBGene00008423	3.19969	1.65e-07	2.13e-06		D2045.5
WBGene00219286	3.18436	2.03e-09	3.49e-08		C04F12.16
WBGene00195182	3.18309	0.00282095	0.013816		C17G10.10
WBGene00008556	3.17901	6.26e-06	6.11e-05		F07D3.3
WBGene00077576	3.17799	0.00746593	0.0311095		C15H11.13
WBGene00011841	3.17551	0.000263371	0.0017588	scl-25	T19C9.5
WBGene00194643	3.17066	0.000123587	0.000893134	C48D1.9	C48D1.9a
WBGene00019248	3.16634	4.03e-06	4.08e-05		H27M09.5
WBGene00022288	3.16193	1.09e-06	1.22e-05		Y75B7B.1
WBGene00008243	3.15557	0.0123866	0.0472686		C50H2.7
WBGene00018502	3.15293	5.98e-05	0.000470959		F46F5.11
WBGene00022596	3.14609	2.96e-08	4.29e-07		ZC395.4
WBGene00197054	3.13846	0.00148337	0.00793402		ZK512.13
WBGene00014863	3.13628	0.0025659	0.0127245		Y11D7A.16
WBGene00004969	3.13344	2.64e-56	4.79e-53	spe-15	F47G6.4
WBGene00010874	3.12922	0.000870728	0.00497637		M05D6.1
WBGene00013033	3.11696	1.64e-11	3.75e-10		Y49E10.10
WBGene00016010	3.11252	2.21e-10	4.43e-09	C23G10.1	C23G10.1a
WBGene00015909	3.10759	0.00388186	0.0181326	clec-124	C17F4.1
WBGene00019461	3.10734	6.54e-09	1.04e-07	K07A3.3	K07A3.3a
WBGene00008155	3.1038	4.5e-05	0.000366832		C47E12.12
WBGene00018840	3.09902	5.27e-05	0.000420341		F54H5.3
WBGene00017559	3.09796	6.13e-08	8.42e-07	mpz-3	F18C5.4
WBGene00045036	3.09667	1.4e-06	1.54e-05		K08E4.7
WBGene00022085	3.09219	5.2e-05	0.000415807		Y69A2AR.14
WBGene00086565	3.08374	0.00071744	0.00421833		W06G6.17
WBGene00014024	3.08021	0.00640469	0.0274422		ZK637.4
WBGene00019081	3.07622	2.11e-11	4.78e-10		F59A3.8
WBGene00014678	3.06727	0.00544065	0.024025		C15H7.2
WBGene00008230	3.06055	2.24e-11	5.02e-10	pfk-2	C50F4.2
WBGene00015970	3.05729	1.35e-07	1.76e-06		C18E3.1
WBGene00012297	3.05671	4.31e-05	0.000353976		W06D4.3
WBGene00045381	3.05595	0.000709063	0.00418124		F28B1.9
WBGene00019810	3.05494	2.55e-09	4.33e-08		R01H2.2
WBGene00044912	3.04513	0.00146902	0.00787113		H38K22.7
WBGene00018394	3.0447	0.006176	0.0266698	F43E2.6	F43E2.6a
WBGene00012138	3.0442	1.24e-09	2.21e-08		T28F4.3
WBGene00015860	3.04266	3.42e-05	0.000285772		C16D9.5
WBGene00007049	3.04064	1.33e-06	1.47e-05	tag-191	C53A5.4
WBGene00018839	3.03524	1.07e-05	9.92e-05		F54H5.2
WBGene00013053	3.03211	0.00015255	0.0010825		Y50E8A.10
WBGene00018978	3.02956	0.0112597	0.0437022	ttr-58	F56F4.1
WBGene00015236	3.02811	6.33e-12	1.53e-10		B0511.11
WBGene00013069	3.02297	0.000484378	0.00301059		Y51A2B.5
WBGene00009473	3.02283	0.00434445	0.0199148		F36D3.8
WBGene00022654	3.01948	0.000463232	0.00289699		ZK105.3
WBGene00008658	3.01253	0.000232926	0.0015742	clec-152	F10F2.6
WBGene00044763	3.00971	3.92e-05	0.000324058		ZK688.12
WBGene00020372	3.00156	5.14e-08	7.18e-07		T09A12.1
WBGene00003742	2.99584	4.84e-10	9.08e-09	nlp-4	F59C6.6
WBGene00009412	2.99512	4.45e-05	0.000363032		F35E2.5
WBGene00013190	2.98996	4.21e-07	5.07e-06		Y54E2A.5
WBGene00019229	2.9898	5.5e-05	0.00043706		H23L24.2
WBGene00013374	2.98303	0.0116124	0.0447656		Y62E10A.3
WBGene00013068	2.98094	0.00516777	0.0230101		Y51A2B.4
WBGene00004901	2.97739	3.3e-08	4.74e-07	snf-2	F55H12.1
WBGene00194659	2.9733	4.74e-07	5.69e-06	linc-1	W09C5.11
WBGene00050919	2.97089	0.000182233	0.00126499		C45G9.15
WBGene00012036	2.96904	0.000314591	0.00206174	clec-103	T26E3.1
WBGene00002090	2.96566	1.12e-06	1.26e-05	ins-7	ZK1251.2a
WBGene00016389	2.96348	0.00972811	0.0386928		C34B2.4
WBGene00010373	2.96317	2.03e-06	2.18e-05		H08M01.1
WBGene00012684	2.96119	1.84e-05	0.000163111		Y39B6A.25
WBGene00016956	2.96018	0.000148114	0.00105308		C55C3.6
WBGene00021151	2.96004	9.45e-06	8.9e-05		Y4C6A.1
WBGene00021271	2.95771	9.43e-07	1.08e-05	spe-47	Y23H5A.4
WBGene00008662	2.95766	0.00174608	0.00913226		F10G8.2
WBGene00000626	2.94815	0.00472714	0.0213833	col-49	K09H9.3
WBGene00022030	2.93761	0.00016828	0.0011803		Y65B4A.7
WBGene00015421	2.93435	0.00173889	0.00909989		C04E6.4
WBGene00004966	2.93373	5.16e-06	5.12e-05	spe-12	T02E1.1
WBGene00013800	2.93292	4.1e-05	0.000337531		Y116A8C.23
WBGene00007323	2.93154	6.52e-05	0.000508955	fbxa-155	C05B5.6
WBGene00007461	2.92534	7.26e-05	0.000558384		C08F11.14
WBGene00021858	2.92375	6.36e-13	1.78e-11		Y54F10BM.3
WBGene00007639	2.92218	8.5e-05	0.00064177		C17D12.5
WBGene00022228	2.91674	1.17e-05	0.000107232		Y73B6A.1
WBGene00022498	2.90701	0.000100211	0.000741211	hsd-2	ZC8.1
WBGene00019950	2.90035	2.34e-06	2.48e-05	clec-175	R08C7.6
WBGene00019929	2.89897	1.86e-05	0.000164367		R07C3.13
WBGene00007224	2.88918	5.6e-05	0.00044416		C01G6.2
WBGene00189952	2.8799	6.75e-06	6.52e-05		K10D2.8
WBGene00010876	2.87023	6.73e-07	7.85e-06		M05D6.3
WBGene00000256	2.87006	0.000854652	0.00490299	bli-6	Y73B6BL.34
WBGene00007503	2.86283	1.01e-09	1.81e-08		C09H10.9
WBGene00010245	2.85506	0.00377331	0.0177303		F58D5.6
WBGene00014103	2.84794	1.09e-05	0.000100719	best-26	ZK849.5
WBGene00017050	2.84768	0.00772377	0.0319713		D2024.1
WBGene00009042	2.84537	2.69e-07	3.36e-06		F22B5.4
WBGene00017271	2.83324	2.13e-06	2.29e-05		F08F8.6
WBGene00020105	2.8326	3.01e-11	6.69e-10		R148.7
WBGene00004972	2.82914	7.16e-16	2.99e-14	spe-26	R10H10.2
WBGene00004976	2.82464	2.24e-17	1.15e-15	spe-41	K01A11.4a
WBGene00013107	2.82377	7.2e-06	6.91e-05		Y51H4A.13
WBGene00017822	2.82202	0.00898649	0.0362571	clec-216	F26D11.5
WBGene00206479	2.82003	0.00117627	0.00645672		C44C11.6
WBGene00015558	2.81133	3.45e-06	3.54e-05		C06G4.4
WBGene00019949	2.81043	4.57e-10	8.61e-09	R08C7.5	R08C7.5a
WBGene00013424	2.80867	9.7e-07	1.1e-05		Y66A7A.4
WBGene00009125	2.79715	6.13e-05	0.000481687		F25H5.2
WBGene00020730	2.79488	0.000644403	0.0038537	T23E1.3	T23E1.3a
WBGene00014201	2.78815	1.32e-05	0.000120171		ZK1053.6
WBGene00022530	2.7843	0.00987226	0.0392042		ZC155.2
WBGene00175035	2.7807	2.15e-07	2.72e-06		F54C9.14
WBGene00077696	2.76706	0.00633072	0.0272215	2024-03-01	F58E6.12
WBGene00007611	2.76664	0.0002599	0.00173713		C15H7.4
WBGene00001839	2.76289	1.84e-09	3.18e-08	hdl-1	ZK829.2
WBGene00007244	2.76078	1.04e-13	3.27e-12		C01G12.3
WBGene00020627	2.75797	2.51e-06	2.65e-05		T20F5.5
WBGene00012219	2.74659	8.24e-06	7.84e-05		W03C9.1
WBGene00021786	2.74616	0.000122222	0.000885563		Y51H7C.8
WBGene00015386	2.73775	2.04e-05	0.000179239		C03B8.3
WBGene00000019	2.72301	1.35e-12	3.61e-11	abt-1	C24F3.5a
WBGene00016587	2.7157	2.58e-09	4.38e-08	C42C1.9	C42C1.9a
WBGene00235254	2.71106	0.000354657	0.00228803		F49D11.14
WBGene00014375	2.7087	0.00703869	0.0296623		F44D12.11
WBGene00017520	2.70216	0.00397749	0.0185128		F16G10.5
WBGene00019260	2.70198	2.73e-06	2.86e-05		H34I24.1
WBGene00008907	2.69992	0.000331866	0.00215707	clec-109	F17B5.3a
WBGene00022157	2.69953	3.12e-06	3.22e-05		Y71G12B.22
WBGene00016410	2.69345	0.000681446	0.00403803		C34E10.9
WBGene00011378	2.6851	2.37e-09	4.04e-08		T02E1.6
WBGene00044810	2.67645	3.59e-05	0.000299119		Y37E3.19
WBGene00008487	2.67112	0.00072774	0.00426784		F01D4.3
WBGene00206521	2.66094	0.0120617	0.046252		T02G5.15
WBGene00017393	2.65926	6.87e-06	6.63e-05	nep-5	F12A10.4
WBGene00008725	2.65498	0.00106471	0.00592846		F13A7.7
WBGene00019562	2.65432	8.92e-05	0.000668319		K09C6.8
WBGene00021428	2.65311	2.84e-05	0.000241581		Y38F2AR.10
WBGene00009101	2.6505	4.19e-07	5.05e-06		F25B3.4
WBGene00010871	2.64137	1.16e-08	1.78e-07		M05B5.3
WBGene00017618	2.63109	1.72e-18	1.05e-16	F20A1.6	F20A1.6a
WBGene00007778	2.62429	4.31e-27	6.47e-25		C27D8.2
WBGene00007415	2.62098	6.85e-05	0.000531345		C07E3.4
WBGene00044158	2.62073	0.0017727	0.00925551		Y53C12A.8
WBGene00020419	2.6193	3.48e-13	1.02e-11	acdh-4	T10E9.9
WBGene00009643	2.6093	0.00017493	0.00122222		F42G4.6
WBGene00008949	2.60017	0.00627815	0.027018		F19B6.3
WBGene00014173	2.59927	1.14e-11	2.67e-10		ZK970.7
WBGene00010895	2.58863	0.00259451	0.0128594		M28.4
WBGene00011619	2.58753	0.00712131	0.0298945		T08G3.7
WBGene00044462	2.58691	7.36e-08	1e-06		C44B12.9
WBGene00015046	2.58568	4.12e-10	7.82e-09	nlp-34	B0213.17
WBGene00016730	2.58299	2.55e-06	2.69e-05		C46H11.6
WBGene00015685	2.58193	0.0120237	0.0461537	C10G11.1	C10G11.1a
WBGene00019556	2.57786	3.55e-06	3.62e-05		K09C6.2
WBGene00044312	2.57696	1.99e-05	0.000175206		K04C2.8
WBGene00017035	2.5719	0.000102224	0.000754186		D1065.3
WBGene00012925	2.56934	9.91e-07	1.12e-05	wht-8	Y47D3A.11
WBGene00044448	2.56766	0.000565698	0.00345114		ZK783.6
WBGene00016963	2.56459	7.24e-05	0.000557485		C56C10.6
WBGene00011900	2.56005	0.000186816	0.00129088	T21C12.4	T21C12.4a
WBGene00017026	2.55726	1.27e-09	2.26e-08		D1037.5
WBGene00020117	2.55296	2.63e-08	3.83e-07		R155.3
WBGene00013175	2.5478	0.00197154	0.0101308		Y53F4B.36
WBGene00022108	2.54071	1.16e-11	2.72e-10		Y71F9AL.2
WBGene00022140	2.53948	1.33e-08	2.03e-07		Y71G12A.4
WBGene00021553	2.52712	1.06e-09	1.9e-08	tyr-5	Y44E3B.2
WBGene00004962	2.52618	7.09e-07	8.25e-06	spe-8	F53G12.6
WBGene00011200	2.52392	0.000114088	0.000836003		R10E4.3
WBGene00008821	2.51752	0.00384883	0.0180145	best-12	F14H3.2
WBGene00010082	2.50571	1.03e-11	2.44e-10		F55A11.11
WBGene00007863	2.49373	0.00188662	0.00975226	C32C4.3	C32C4.3a
WBGene00009390	2.49175	0.000596172	0.00360679		F35C5.1
WBGene00007735	2.48839	0.00078422	0.00455644		C25G4.8
WBGene00013052	2.48762	0.00076874	0.00447222	scrm-7	Y50E8A.9a
WBGene00007117	2.48408	0.00116729	0.00640936	spe-42	B0240.2
WBGene00010014	2.48117	0.0011573	0.006366		F54B3.2
WBGene00012593	2.4768	0.000442991	0.00278767	nspe-7	Y38E10A.15
WBGene00004960	2.4758	6.12e-17	2.96e-15	spe-6	Y66D12A.20
WBGene00011241	2.47063	4.91e-06	4.89e-05	mpz-5	R11A8.8
WBGene00020707	2.46662	1.2e-07	1.58e-06	wago-10	T22H9.3
WBGene00019568	2.4596	0.00713926	0.0299473		K09D9.11
WBGene00021016	2.45898	0.000185853	0.0012857		W03G9.5
WBGene00013452	2.45861	6.04e-05	0.000475458	Y67A10A.3	Y67A10A.3a
WBGene00022064	2.45822	0.00234876	0.0117892		Y67D8B.5
WBGene00021382	2.45609	7.25e-05	0.000557649		Y37F4.1
WBGene00021792	2.4558	0.00791497	0.0326513		Y52D5A.1
WBGene00016177	2.45475	2.05e-06	2.2e-05		C28C12.1
WBGene00014223	2.45208	8.03e-09	1.26e-07		ZK1098.6
WBGene00016356	2.44556	8.23e-08	1.11e-06		C33F10.8
WBGene00013142	2.44127	0.00231746	0.0116611		Y53C12A.7
WBGene00007641	2.4379	4.83e-05	0.000389833	C17E4.1	C17E4.1a
WBGene00022032	2.42986	3.08e-06	3.19e-05		Y65B4A.9
WBGene00022090	2.42794	8.73e-40	3.87e-37	Y69A2AR.19	Y69A2AR.19a
WBGene00011088	2.42687	4.55e-05	0.000370316	R07B7.4	R07B7.4a
WBGene00021298	2.42597	0.00549612	0.0242464		Y27F2A.6
WBGene00008870	2.42168	0.00501942	0.0224991		F15H9.1
WBGene00015306	2.42131	7.23e-07	8.38e-06		C01G5.4
WBGene00019972	2.41635	1.15e-17	6.15e-16		R09A1.2
WBGene00004909	2.41524	1.24e-05	0.000113593	snf-10	Y32F6A.2
WBGene00013495	2.4126	0.00331849	0.0158555	clec-236	Y70C5C.5
WBGene00000698	2.40753	4.19e-18	2.39e-16	col-124	C24F3.6
WBGene00012711	2.40378	0.0117931	0.0453465		Y39E4A.1
WBGene00004035	2.39498	0.000269407	0.00179604	pkd-2	Y73F8A.1
WBGene00015500	2.38724	7.59e-05	0.000579325		C06A5.2
WBGene00219766	2.38608	0.0050723	0.0226962	anr-42	Y71G12B.39
WBGene00043952	2.38283	0.00227538	0.011462		ZC404.2
WBGene00017853	2.38107	6.71e-06	6.49e-05		F27C1.3
WBGene00015287	2.37546	0.00132535	0.00718607	osta-1	C01B12.4
WBGene00020985	2.35488	2.07e-07	2.63e-06	W03D8.2	W03D8.2a
WBGene00016461	2.34623	0.00479953	0.0216622		C35E7.9
WBGene00020904	2.3442	0.000586533	0.00355558		T28F12.1
WBGene00008497	2.33963	0.0129271	0.0489206	F01D5.7	F01D5.7a
WBGene00021215	2.33802	9.73e-06	9.12e-05		Y18H1A.11
WBGene00012731	2.33487	0.000503319	0.0031166		Y39G8C.2
WBGene00018232	2.32006	1.2e-10	2.5e-09		F40E3.5
WBGene00019255	2.31522	2.18e-11	4.9e-10	H32C10.1	H32C10.1a
WBGene00009749	2.3119	0.00750244	0.0312258		F46A8.6
WBGene00000023	2.30808	1.31e-08	2.01e-07	abt-5	Y53C10A.9
WBGene00018148	2.29056	0.00686158	0.0290236	F37C4.8	F37C4.8a
WBGene00013357	2.2876	0.00876589	0.0355168	clec-260	Y60A3A.2
WBGene00018358	2.28136	6.04e-07	7.11e-06		F42G8.7
WBGene00016181	2.2485	5.59e-09	8.96e-08	C28C12.11	C28C12.11a
WBGene00015796	2.23787	1.32e-08	2.02e-07	C15F1.5	C15F1.5a
WBGene00012307	2.23587	0.00364918	0.0172183		W06F12.3
WBGene00017179	2.22946	4.11e-07	4.97e-06	wht-4	F02E11.1
WBGene00008272	2.22703	0.00262614	0.0129949		C53B4.2
WBGene00019980	2.2258	0.00345577	0.0164208	chil-14	R09B5.12
WBGene00019773	2.22546	0.000118524	0.000863631	M04G7.2	M04G7.2a
WBGene00044227	2.22027	0.00478709	0.0216222		C07A9.13
WBGene00008192	2.2181	0.010455	0.0410434		C49C3.2
WBGene00012671	2.21483	0.000246644	0.00166012		Y39B6A.9
WBGene00011260	2.21184	9.66e-06	9.07e-05		R13G10.4
WBGene00007489	2.2104	9.57e-06	9e-05		C09G5.7
WBGene00044392	2.20324	0.00151553	0.00808936		C25H3.16
WBGene00235354	2.20079	0.000304382	0.00200278		ZK250.14
WBGene00050881	2.19838	0.00993815	0.0394037		ZK39.10
WBGene00006612	2.1978	0.00490744	0.022078	trf-1	F45G2.6
WBGene00013310	2.19551	0.000143295	0.00102041		Y57G11C.14
WBGene00019343	2.18851	5.8e-06	5.69e-05	nep-18	K02F6.9
WBGene00018065	2.18716	0.00172496	0.00904784		F35F11.2
WBGene00009429	2.18466	9.98e-12	2.36e-10		F35E12.5
WBGene00012642	2.18162	0.000207069	0.0014179		Y39A1A.2
WBGene00019997	2.16947	1.96e-19	1.39e-17		R10F2.6
WBGene00017354	2.16731	2.4e-05	0.00020692		F10E9.2
WBGene00015246	2.16708	6.79e-05	0.000527318	scl-23	B0545.3
WBGene00009402	2.15269	0.0074589	0.0310873		F35C11.3
WBGene00015345	2.14756	0.00194598	0.0100158		C02F5.2
WBGene00009239	2.13981	0.00040706	0.00257942	irld-6	F28H7.6
WBGene00003562	2.13377	1.8e-07	2.32e-06	ncr-2	F09G8.4
WBGene00012837	2.11491	0.000243834	0.00164303		Y43F8C.16
WBGene00012180	2.11146	2.45e-07	3.07e-06	W01D2.3	W01D2.3a
WBGene00013590	2.10598	0.00646501	0.0276615		Y81G3A.1
WBGene00019506	2.10592	0.00384964	0.0180145		K07H8.5
WBGene00010072	2.09375	6.63e-07	7.75e-06		F54F12.1
WBGene00018235	2.089	0.000323844	0.002114		F40E12.2
WBGene00007948	2.07889	2.64e-05	0.00022627		C35A5.4
WBGene00044003	2.06938	0.0123923	0.0472806		Y41E3.18
WBGene00011777	2.06396	5.98e-12	1.46e-10		T14G10.8
WBGene00001414	2.05912	3.37e-10	6.49e-09	fer-1	F43G9.6a
WBGene00013100	2.04855	8.75e-05	0.00065795	zip-7	Y51H4A.4
WBGene00015522	2.0452	0.0066008	0.0281696		C06E1.7
WBGene00010035	2.03475	1.08e-17	5.82e-16		F54C8.1
WBGene00044529	2.02036	2.12e-06	2.28e-05	irld-1	D2063.4
WBGene00008960	2.01447	0.00499338	0.0224092		F19H6.5
WBGene00012547	2.00865	0.00325712	0.0156198		Y37D8A.5
WBGene00018926	2.00595	7.06e-14	2.28e-12		F56A11.6
WBGene00009217	2.0049	0.00295232	0.0143435	oig-7	F28D1.8
WBGene00021265	2.00297	0.000191842	0.0013226		Y22D7AR.12
WBGene00020388	1.99829	8.64e-06	8.19e-05		T10B5.2
WBGene00017441	1.9947	0.00011509	0.000842663		F13H8.8
WBGene00021002	1.9945	2.03e-06	2.19e-05		W03F9.4
WBGene00020914	1.99438	4.92e-06	4.9e-05	sulp-6	W01B11.2
WBGene00020380	1.98681	0.00203619	0.0104158		T09B4.6
WBGene00010636	1.98435	0.00218666	0.0110827		K07F5.8
WBGene00022834	1.98249	7.69e-08	1.04e-06		ZK973.8
WBGene00020966	1.98066	0.000201222	0.00138307		W03A5.1
WBGene00002198	1.97948	8.77e-10	1.59e-08	kin-14	F22D6.1
WBGene00020377	1.9684	0.000875375	0.00500001	T09B4.3	T09B4.3a
WBGene00007867	1.96774	9.28e-09	1.44e-07		C32H11.4
WBGene00019169	1.96724	4.07e-05	0.000335323		H06I04.5
WBGene00018783	1.95853	2.62e-07	3.27e-06	cbs-2	F54A3.4
WBGene00018643	1.95482	6.42e-08	8.79e-07		F49F1.1
WBGene00020864	1.94794	0.00209579	0.0106847	oac-50	T27E4.6
WBGene00021639	1.94343	2.52e-10	5e-09		Y47G6A.13
WBGene00010906	1.94212	2.38e-08	3.51e-07		M88.3
WBGene00018999	1.91389	1.01e-06	1.14e-05		F57B9.8
WBGene00013437	1.90766	0.000498602	0.00308845		Y66D12A.11
WBGene00008433	1.90355	4.53e-05	0.000368536	2024-03-02	D2089.2
WBGene00017736	1.89271	1.62e-06	1.77e-05		F23C8.7
WBGene00016942	1.88892	5.56e-12	1.36e-10		C55B7.3
WBGene00021787	1.88327	6.61e-06	6.42e-05		Y51H7C.9
WBGene00045468	1.88283	8.37e-05	0.000633095		F08A8.8
WBGene00010544	1.8819	0.00615603	0.0266025		K03H1.9
WBGene00017803	1.8709	0.00858931	0.0349628		F26A1.4
WBGene00012859	1.86508	0.000146751	0.00104394		Y45F3A.1
WBGene00044434	1.85903	0.000345994	0.0022361		Y18H1A.15
WBGene00012784	1.85713	0.000129378	0.000931153		Y43C5A.4
WBGene00012102	1.85541	0.00282223	0.0138185		T27F6.1
WBGene00020019	1.85505	0.00962546	0.0383499		R12B2.3
WBGene00021471	1.85106	9.48e-05	0.000705979		Y39G10AR.15
WBGene00015223	1.84955	0.000683235	0.00404732		B0507.6
WBGene00008079	1.84234	3.23e-05	0.000271309		C44B9.2
WBGene00008332	1.82879	4.86e-05	0.000391891		C55A6.3
WBGene00015227	1.82147	6.83e-05	0.000529813		B0507.10
WBGene00013303	1.81789	6.7e-06	6.48e-05	Y57G11C.5	Y57G11C.5a
WBGene00194742	1.81647	8.01e-05	0.000608199		F37C12.21
WBGene00017902	1.81461	3.27e-07	4.03e-06		F28E10.4
WBGene00019769	1.81256	6.76e-05	0.000525038		M04F3.3
WBGene00019812	1.80941	0.00560141	0.024663		R01H2.4
WBGene00011042	1.80765	0.00264267	0.0130625		R05H10.1
WBGene00008027	1.79426	4.94e-05	0.000397258	scl-5	C39E9.2
WBGene00019472	1.78899	0.0015553	0.00827006	cyp-35B1	K07C6.4
WBGene00000609	1.78697	4.56e-26	6.33e-24	col-20	F11G11.11
WBGene00015076	1.78593	3.1e-06	3.21e-05		B0238.12
WBGene00018489	1.78425	8.77e-08	1.18e-06		F46E10.2
WBGene00021576	1.78317	1.69e-10	3.43e-09	fbxc-51	Y46B2A.1
WBGene00044492	1.78076	0.00890266	0.0359484	Y54G2A.49	Y54G2A.49a
WBGene00018949	1.77405	0.00615249	0.0265935	acbp-4	F56C9.5
WBGene00011546	1.76765	0.0061785	0.0266742		T06G6.4
WBGene00000373	1.76155	1.55e-12	4.1e-11	cyp-14A5	F08F3.7
WBGene00016658	1.74741	1.06e-06	1.19e-05		C45B2.1
WBGene00021463	1.74177	4.37e-05	0.000357326	zeel-1	Y39G10AR.5
WBGene00009193	1.73677	2.11e-05	0.000184252		F27E5.3
WBGene00020394	1.73324	0.00164226	0.00865151		T10B5.8
WBGene00194691	1.72871	0.0101007	0.0399632		ZK1098.12
WBGene00194934	1.72075	0.00134665	0.00729069		ZK809.9
WBGene00000656	1.70134	7.7e-21	6.39e-19	col-80	C09G5.5
WBGene00013145	1.67225	0.00162959	0.00859969	cutl-2	Y53C12B.6
WBGene00000546	1.66397	1.96e-05	0.000172906	clp-6	Y77E11A.10
WBGene00021678	1.65405	2.43e-05	0.000209197		Y48G1C.5
WBGene00000562	1.6493	0.000637158	0.00381502	cng-1	F14H8.6b
WBGene00011351	1.64792	0.00411756	0.0190477		T01H3.5
WBGene00012549	1.6447	0.00141315	0.00760541		Y37D8A.8
WBGene00013651	1.64456	0.0114726	0.0443488	Y105C5B.11	Y105C5B.11a
WBGene00016071	1.63969	0.0121261	0.0464403		C24H12.1
WBGene00020992	1.63854	0.000714457	0.00420759		W03F8.2
WBGene00015084	1.63832	1.41e-08	2.14e-07		B0244.9
WBGene00007408	1.63412	0.0129519	0.0489942		C07B5.3
WBGene00001828	1.62072	0.000762733	0.0044476	hch-1	F40E10.1
WBGene00020700	1.61039	0.0116428	0.0448541	T22F3.11	T22F3.11a
WBGene00220259	1.61023	0.00595356	0.0259247		ZK418.13
WBGene00000503	1.60959	9.37e-18	5.11e-16	cht-1	C04F6.3
WBGene00002212	1.59865	0.000730276	0.00427995	kin-31	B0523.1
WBGene00011793	1.59657	0.00155662	0.00827224		T16A9.3
WBGene00007521	1.59101	8.23e-06	7.83e-05	C11E4.7	C11E4.7a
WBGene00017214	1.58518	0.00880795	0.0356475		F07E5.9
WBGene00011172	1.58507	9.53e-07	1.09e-05		R09E10.2
WBGene00011979	1.58432	1.22e-09	2.16e-08		T24B8.5
WBGene00015977	1.58133	0.0106472	0.0416897		C18F10.2
WBGene00016800	1.58065	3.39e-13	9.94e-12		C50C3.2
WBGene00009549	1.57457	8.62e-05	0.000649439		F38H4.5
WBGene00022145	1.57114	0.00416885	0.0192408		Y71G12B.5
WBGene00008485	1.56114	2.27e-07	2.86e-06	ugt-43	F01D4.1a
WBGene00018647	1.55914	0.000200245	0.00137791	F49F1.7	F49F1.7a
WBGene00008854	1.55795	0.000554269	0.00338564		F15D3.4
WBGene00043998	1.549	0.0055496	0.0244646	T21C12.8	T21C12.8a
WBGene00019923	1.54146	0.01048	0.0411237	fbxc-29	R07C3.7
WBGene00021287	1.52511	0.00303425	0.0146905		Y24D9B.1
WBGene00015613	1.51549	2.51e-05	0.000215875		C08F1.10
WBGene00021871	1.51296	0.00053299	0.00327467	dml-1	Y54G2A.5a
WBGene00022349	1.50495	1.04e-05	9.72e-05	Y82E9BR.17	Y82E9BR.17a
WBGene00021114	1.4972	7.59e-09	1.2e-07		W09C3.7
WBGene00009846	1.47771	2.84e-05	0.000241581		F48F5.2
WBGene00000597	1.47723	3.64e-19	2.49e-17	col-8	F11H8.3
WBGene00021491	1.4727	0.00275415	0.0135362	comt-4	Y40B10A.6
WBGene00018207	1.45243	0.00677138	0.0287223		F39G3.2
WBGene00019190	1.44144	0.00725915	0.0303802		H12I13.1
WBGene00015660	1.43804	3.55e-10	6.79e-09	catp-3	C09H5.2a
WBGene00004092	1.43155	0.000323019	0.00210937	ppt-1	F44C4.5
WBGene00016361	1.42398	0.005668	0.024914		C33G8.3
WBGene00007509	1.42348	0.000186802	0.00129088		C10C5.5
WBGene00000668	1.41301	3.4e-19	2.34e-17	col-93	W05B2.5
WBGene00017678	1.40451	6.64e-06	6.43e-05	asp-12	F21F8.4
WBGene00009156	1.40424	2.39e-05	0.000206443	clec-196	F26D10.12a
WBGene00022467	1.39561	3.79e-05	0.00031433		Y119C1B.1
WBGene00000544	1.38841	0.00169746	0.00892159	clp-3	Y47H10A.1
WBGene00016862	1.38344	6.39e-10	1.18e-08		C52A10.1
WBGene00022298	1.37546	0.00462409	0.0209745	Y76B12C.4	Y76B12C.4a
WBGene00198748	1.37412	8.39e-05	0.000634548		M163.19
WBGene00001693	1.37058	0.00767376	0.0318295	grd-4	T01B10.1
WBGene00000469	1.3697	0.00248765	0.0123851	ces-2	ZK909.4
WBGene00002248	1.36684	2.63e-15	1.02e-13	lam-3	T22A3.8
WBGene00016845	1.3623	9.82e-05	0.000727831		C50F7.5
WBGene00007169	1.36039	0.00298418	0.014475		B0393.4
WBGene00016890	1.35478	3.99e-05	0.000328835	lst-5	C52E12.6
WBGene00013388	1.35451	0.000933092	0.00528297		Y62F5A.10
WBGene00000301	1.34472	1.52e-15	6.09e-14	cav-1	T13F2.8a
WBGene00003092	1.34197	0.00559514	0.0246474	lys-3	Y22F5A.6
WBGene00018318	1.33933	0.00829308	0.0339091		F41H10.5
WBGene00017265	1.3357	0.00341658	0.0162578	snpc-1.3	F08F3.9a
WBGene00000715	1.3337	1.78e-10	3.59e-09	col-142	T15B7.4
WBGene00000190	1.33259	0.00857354	0.0349086	arf-1.1	F45E4.1
WBGene00021919	1.33098	0.00722835	0.0302744	cutl-25	Y55D5A.6
WBGene00019913	1.33001	0.00312526	0.0150709		R06B10.2
WBGene00018353	1.32315	1.38e-05	0.000124781	fbxa-182	F42G2.4
WBGene00008333	1.31311	0.000587003	0.00355724		C55A6.4
WBGene00006063	1.31111	6.05e-08	8.32e-07	sto-1	F08C6.4a
WBGene00018852	1.30844	4.39e-06	4.4e-05		F55A3.7
WBGene00007660	1.30184	0.00430812	0.019774		C17H1.7
WBGene00012933	1.29384	2.23e-12	5.78e-11	mib-1	Y47D3A.22
WBGene00001150	1.28958	0.0019161	0.00987939	ech-1	C29F3.1
WBGene00011556	1.28917	8.54e-06	8.1e-05	vglu-3	T07A5.3
WBGene00012961	1.28732	7.08e-06	6.81e-05		Y47H10A.5
WBGene00011753	1.28067	2.58e-08	3.78e-07		T13F3.6
WBGene00017471	1.27846	0.00421043	0.019418		F14H12.3
WBGene00021654	1.26489	0.000670438	0.0039871		Y47G7B.2
WBGene00044205	1.2559	1.34e-09	2.36e-08		T13F3.8
WBGene00017077	1.24619	0.00322159	0.015482		D2096.10
WBGene00000752	1.24511	4.89e-18	2.73e-16	col-179	C34F6.3
WBGene00017482	1.24225	1.89e-13	5.72e-12	set-9	F15E6.1
WBGene00011801	1.24017	7.63e-07	8.82e-06		T16G1.7
WBGene00020758	1.23797	3.58e-05	0.000298391		T24C4.2
WBGene00009271	1.23555	0.00027846	0.00185029	glna-3	F30F8.2
WBGene00002117	1.2236	0.00587609	0.0256427	ins-34	F52B11.6
WBGene00012231	1.22254	4.29e-08	6.1e-07		W04A4.2
WBGene00000971	1.21065	0.0068079	0.0288357	dhs-7	E04F6.7
WBGene00016125	1.20987	0.00138688	0.00748176		C26B2.2
WBGene00009146	1.20595	0.010374	0.0408195		F26C11.1
WBGene00013181	1.20133	4.37e-11	9.56e-10		Y53H1B.2
WBGene00016295	1.19819	0.0066628	0.028361	fbxc-40	C32B5.1a
WBGene00008390	1.19593	4.61e-06	4.61e-05		D1086.3
WBGene00219275	1.19234	9.98e-18	5.4e-16		Y39G10AR.32
WBGene00000133	1.19052	0.0026488	0.0130856	amt-1	C05E11.4
WBGene00008566	1.17997	9.34e-05	0.000696473		F08A8.3
WBGene00000713	1.17884	4.04e-16	1.77e-14	col-140	F26F12.1a
WBGene00009212	1.17592	3.82e-06	3.88e-05		F28D1.2
WBGene00016457	1.16832	9.06e-13	2.51e-11	C35E7.5	C35E7.5a
WBGene00021370	1.16774	7.29e-08	9.93e-07	nape-2	Y37E11AR.3a
WBGene00017621	1.16305	1.02e-05	9.51e-05		F20A1.10
WBGene00000671	1.15928	4.92e-06	4.9e-05	col-96	Y41C4A.19
WBGene00007139	1.1581	1.44e-06	1.58e-05	mnp-1	B0285.7
WBGene00013036	1.15762	0.00788017	0.0325403	fbxa-218	Y49E10.17a
WBGene00016088	1.15742	3.49e-07	4.27e-06	clec-266	C25B8.4a
WBGene00045416	1.15018	0.000182779	0.00126829		Y37H2A.14
WBGene00017294	1.14427	9.1e-06	8.59e-05		F09E10.1
WBGene00003528	1.14252	3.12e-05	0.000262999	nas-9	C37H5.9a
WBGene00001898	1.13913	6.65e-08	9.1e-07	his-24	M163.3
WBGene00009824	1.13706	0.000852463	0.00489198	gpdh-1	F47G4.3
WBGene00020526	1.13522	0.00368182	0.0173543		T15B7.14
WBGene00012919	1.13168	0.00369569	0.0174151		Y46G5A.34
WBGene00021121	1.13063	7.55e-05	0.000577099		W09G12.7
WBGene00003579	1.11473	0.000987082	0.00554719	ndx-2	W02G9.1
WBGene00001906	1.11163	1.56e-07	2.02e-06	his-32	F17E9.10
WBGene00016520	1.11138	2.91e-05	0.000247034	C39B5.2	C39B5.2a
WBGene00023355	1.10496	0.00492403	0.0221362		W02F12.1
WBGene00021818	1.09834	3.96e-09	6.49e-08		Y53G8B.2
WBGene00014199	1.09586	9.63e-07	1.1e-05		ZK1053.4
WBGene00044281	1.09151	0.0131232	0.0495826		R04A9.7
WBGene00044901	1.08692	0.00216819	0.0109963		Y41G9A.10
WBGene00008498	1.08644	0.00013888	0.000993642		F01D5.8
WBGene00018606	1.08616	0.0040661	0.0188624		F48E3.6
WBGene00000608	1.08477	2.54e-19	1.78e-17	col-19	ZK1193.1
WBGene00021014	1.08236	2.16e-18	1.29e-16		W03G9.2
WBGene00013198	1.08159	0.000504014	0.00311916		Y54E5A.2
WBGene00021979	1.08158	0.000372005	0.00238783		Y58A7A.5
WBGene00013520	1.08042	0.0082945	0.0339091	best-21	Y73F8A.11
WBGene00017755	1.07917	0.000167849	0.00117784	zip-8	F23F12.9a
WBGene00013425	1.07887	3.05e-10	5.95e-09	ceh-91	Y66A7A.5
WBGene00001752	1.07801	0.00147543	0.00789848	gst-4	K08F4.7
WBGene00008424	1.07762	0.00659367	0.0281458		D2045.7
WBGene00002227	1.07228	3.65e-07	4.45e-06	klp-17	W02B12.7
WBGene00007752	1.07074	1.01e-16	4.74e-15	C26H9A.2	C26H9A.2a
WBGene00021135	1.06746	0.00605435	0.0262504		W10G11.2
WBGene00010234	1.05763	1.75e-07	2.25e-06	ttr-50	F58B3.9
WBGene00020379	1.05278	3.08e-05	0.000259534	T09B4.5	T09B4.5a
WBGene00000754	1.05158	2.76e-09	4.65e-08	col-181	W03G11.1a
WBGene00012021	1.0493	0.000415518	0.00262843		T25E12.6
WBGene00020205	1.04826	0.00164146	0.00864979	arrd-1	T04B8.3
WBGene00007480	1.03391	0.00107857	0.00600012	glna-1	C09F9.3a
WBGene00007313	1.02996	0.00293257	0.0142627	clec-147	C04H5.2
WBGene00019289	1.02919	0.00508919	0.0227605	kcc-3	K02A2.3
WBGene00001377	1.02917	0.00216378	0.010982	eya-1	C49A1.4a
WBGene00000751	1.02884	3.8e-15	1.45e-13	col-178	C34F6.2
WBGene00011475	1.02881	0.00489042	0.0220232		T05D4.2
WBGene00020073	1.02763	0.00601138	0.026114	sdz-28	R52.1
WBGene00017703	1.02731	0.000651937	0.00389056		F22E5.1
WBGene00017908	1.02681	0.000469618	0.00292887		F28H1.1
WBGene00006394	1.01553	1.03e-10	2.17e-09	taf-11.2	K10D3.3
WBGene00016099	1.00933	0.00403303	0.0187377		C25E10.10
WBGene00008782	1.00739	0.00838725	0.0342498	sdz-14	F14B6.1
WBGene00011562	1.0068	1.41e-15	5.69e-14		T07C4.10
WBGene00004959	1.00572	1.66e-06	1.81e-05	spe-5	Y110A7A.12
WBGene00194787	1.00436	0.00144023	0.00773283		T16G1.13
WBGene00009089	1.00203	0.00790899	0.032634	jmjd-3.2	F23D12.5
WBGene00010519	1.0014	0.00194642	0.0100158		K03A11.1
WBGene00003844	0.998341	2.88e-07	3.58e-06	odc-1	K11C4.4
WBGene00013325	0.995947	7.54e-05	0.000576813		Y57G11C.36
WBGene00020386	0.993352	0.003032	0.0146834	cyp-34A4	T09H2.1
WBGene00000696	0.989345	4.93e-11	1.07e-09	col-122	T05A1.2
WBGene00004013	0.987629	0.000399595	0.00253654	pha-4	F38A6.1a
WBGene00021186	0.986989	5.56e-05	0.000441803		Y9D1A.1
WBGene00013809	0.986398	0.0101702	0.0401683		Y116A8C.33
WBGene00004178	0.983082	1.18e-16	5.46e-15	prg-1	D2030.6
WBGene00008447	0.98224	0.00039259	0.00249994		E01G4.5
WBGene00009182	0.977322	0.00220959	0.0111677		F26H11.4
WBGene00019584	0.974822	0.00867976	0.0352306	set-12	K09F5.5
WBGene00012585	0.965636	0.000224153	0.00152112	lips-15	Y38E10A.7
WBGene00007947	0.964483	8.05e-06	7.67e-05		C35A5.3
WBGene00022854	0.962363	4.44e-13	1.27e-11	cin-4	ZK1127.7
WBGene00001689	0.954407	3.24e-12	8.23e-11	gpr-2	C38C10.4
WBGene00000693	0.952469	1.38e-11	3.2e-10	col-119	C53B4.5
WBGene00015449	0.952172	2.24e-06	2.4e-05	ugt-63	C04F5.7
WBGene00021928	0.951818	0.00438825	0.02007		Y55F3AM.11
WBGene00002228	0.949343	2.26e-12	5.84e-11	klp-18	C06G3.2
WBGene00020940	0.946442	0.00993179	0.0394037		W02D7.4
WBGene00009617	0.946385	0.000827208	0.00476661		F41E7.1
WBGene00010829	0.944943	0.000973506	0.00547936		M02B1.4
WBGene00003744	0.944865	0.00447618	0.0204055	nlp-6	T23E7.4a
WBGene00023417	0.94443	0.00333322	0.0159175	swm-1	C25E10.9a
WBGene00007756	0.942005	4.35e-08	6.17e-07	C27A7.5	C27A7.5a
WBGene00197936	0.934358	1.32e-09	2.33e-08		Y73B6BL.275
WBGene00003765	0.932993	3.21e-06	3.31e-05	nlp-27	B0213.2
WBGene00021977	0.932697	4.87e-06	4.86e-05		Y58A7A.3
WBGene00015515	0.932555	4.92e-13	1.4e-11	spdl-1	C06A8.5
WBGene00013855	0.927246	6.1e-05	0.000479796		ZC116.3
WBGene00010362	0.925549	0.000610786	0.00367929	enu-3	H04D03.1
WBGene00001854	0.924687	1.04e-05	9.69e-05	hil-3	F22F1.1
WBGene00016980	0.924439	7.51e-06	7.19e-05		C56G2.5
WBGene00021939	0.924096	0.000675597	0.0040086	Y55F3BR.2	Y55F3BR.2a
WBGene00000716	0.923881	1.54e-11	3.54e-10	col-143	T15B7.3
WBGene00006404	0.922753	0.00085689	0.00491118	tag-10	C31C9.1a
WBGene00001890	0.921884	2.97e-05	0.000252068	his-16	ZK131.10
WBGene00014006	0.920633	0.0011046	0.00611974		ZK596.1
WBGene00009054	0.91822	6.32e-06	6.16e-05		F22D6.9
WBGene00005552	0.917281	1.64e-06	1.79e-05	sri-40	Y27F2A.3a
WBGene00008848	0.915487	6.24e-11	1.34e-09	inft-2	F15B9.4
WBGene00020580	0.913326	0.000634131	0.00379977		T19D12.5
WBGene00000757	0.913014	3.19e-08	4.6e-07	col-184	F15A2.1a
WBGene00022245	0.912046	5.44e-16	2.32e-14	acp-6	Y73B6BL.24
WBGene00196573	0.905504	0.00052905	0.00325597		M163.16
WBGene00007904	0.9045	0.0005273	0.00324849		C33G3.4
WBGene00001832	0.903905	2.6e-13	7.71e-12	hcp-4	T03F1.9
WBGene00012783	0.895997	0.00694592	0.0293326		Y43C5A.3
WBGene00015610	0.89362	0.00495264	0.0222538		C08F1.6
WBGene00017641	0.892073	1.53e-18	9.37e-17	csr-1	F20D12.1a
WBGene00003218	0.89014	1.32e-12	3.55e-11	mep-1	M04B2.1
WBGene00020343	0.890027	0.000272705	0.00181603	acs-3	T08B1.6
WBGene00012552	0.887994	0.000444103	0.00279176	Y37D8A.12	Y37D8A.12a
WBGene00017717	0.884432	0.00163479	0.00861715	F22F4.4	F22F4.4a
WBGene00020463	0.883009	4.09e-12	1.01e-10	cec-6	T12E12.2
WBGene00086566	0.881201	3.55e-12	8.91e-11		C08H9.16
WBGene00011330	0.878254	1.89e-12	4.96e-11	T01D3.6	T01D3.6a
WBGene00018594	0.877435	0.0112678	0.0437151	aman-3	F48C1.1
WBGene00014208	0.875902	2.07e-12	5.39e-11	ZK1067.2	ZK1067.2a
WBGene00004737	0.874533	2.65e-10	5.23e-09	scc-1	F10G7.4
WBGene00002229	0.873968	1.43e-10	2.96e-09	klp-19	Y43F4B.6
WBGene00020160	0.87214	4.39e-07	5.29e-06	igcm-3	T02C5.3a
WBGene00011333	0.859601	2.29e-21	1.98e-19	nrde-2	T01E8.5
WBGene00015518	0.858956	0.000165297	0.00116476		C06E1.1
WBGene00007966	0.857367	2.17e-07	2.75e-06		C36A4.5
WBGene00016095	0.854482	0.00333965	0.0159398		C25E10.5
WBGene00007789	0.850007	4.72e-06	4.71e-05		C28A5.2
WBGene00010309	0.846454	0.0001764	0.00123013	rpn-6.2	F59B2.5a
WBGene00021465	0.845369	3.44e-10	6.61e-09		Y39G10AR.7
WBGene00017945	0.84437	0.00873516	0.0354231		F31D5.2
WBGene00008107	0.841574	3.27e-20	2.54e-18	aspm-1	C45G3.1
WBGene00016797	0.839359	0.00414199	0.0191461	C50A2.3	C50A2.3a
WBGene00016097	0.838537	0.00139189	0.00750209		C25E10.8
WBGene00004509	0.835761	0.000167666	0.00117735	rrf-2	M01G12.12
WBGene00021853	0.835184	1.85e-05	0.000164111		Y54F10AM.11
WBGene00012428	0.833838	0.000131703	0.000946386	Y11D7A.3	Y11D7A.3a
WBGene00014053	0.832693	0.00440892	0.0201494		ZK669.3
WBGene00008503	0.832062	5.75e-09	9.2e-08	F01G4.4	F01G4.4a
WBGene00009434	0.830491	8.28e-08	1.12e-06		F35E12.10
WBGene00001830	0.829073	1.04e-15	4.27e-14	hcp-2	T06E4.1
WBGene00007624	0.828871	1.51e-10	3.09e-09	hrd-1	C16C10.3
WBGene00013156	0.826584	1.1e-08	1.7e-07		Y53F4B.9
WBGene00022531	0.824446	1.12e-13	3.53e-12	morc-1	ZC155.3
WBGene00021015	0.821983	0.000604214	0.00364695		W03G9.3
WBGene00011446	0.818051	3.28e-06	3.37e-05	T04F8.8	T04F8.8a
WBGene00019647	0.817837	0.000287502	0.00190342		K11D12.7
WBGene00001829	0.81464	1.72e-10	3.5e-09	hcp-1	ZK1055.1
WBGene00003530	0.81039	3.29e-06	3.38e-05	nas-11	K11G12.1a
WBGene00006660	0.80977	0.010405	0.0408965	twk-5	B0334.2a
WBGene00013612	0.809593	0.0116749	0.0449492	fbxa-207	Y102A5C.3
WBGene00003210	0.80731	5.4e-11	1.17e-09	mel-28	C38D4.3
WBGene00012170	0.804744	0.0103377	0.040706		W01B6.3
WBGene00008584	0.804729	0.00330052	0.0157821		F08G5.6
WBGene00003408	0.803834	8.64e-06	8.19e-05	mrp-2	F57C12.4
WBGene00020464	0.803569	7.08e-09	1.12e-07		T12E12.3
WBGene00008707	0.8029	1.91e-06	2.06e-05		F11E6.3
WBGene00007875	0.802216	0.00567198	0.0249254	dod-24	C32H11.12
WBGene00219822	0.797722	0.00485598	0.0218815		C17H12.36
WBGene00009374	0.795493	1.12e-05	0.000103205		F34D10.4
WBGene00010785	0.791216	2.01e-10	4.06e-09	top-2	K12D12.1
WBGene00021913	0.789151	0.000217728	0.00148306	cec-8	Y55B1BR.3
WBGene00004786	0.788932	0.00131707	0.00714758	sex-1	F44A6.2
WBGene00000517	0.788277	1.88e-06	2.04e-05	cki-2	T05A6.2a
WBGene00018438	0.787877	0.00179393	0.00935023	btb-6	F45C12.7
WBGene00008005	0.787784	5.29e-15	2e-13		C38D4.4
WBGene00000675	0.787627	6.02e-09	9.61e-08	col-101	K02D7.3a
WBGene00008137	0.786509	0.000534625	0.0032825	sfxn-1.4	C47D12.3a
WBGene00021555	0.784501	2.51e-10	4.98e-09		Y45G5AM.2
WBGene00008832	0.783022	0.000216532	0.00147547	obr-2	F14H8.1a
WBGene00004874	0.782453	1.26e-14	4.52e-13	smc-4	F35G12.8
WBGene00001601	0.780797	1.03e-08	1.6e-07	glh-4	T12F5.3
WBGene00006539	0.780537	6.45e-05	0.000504454	tbb-6	T04H1.9
WBGene00007788	0.779922	2.32e-05	0.000200971		C28A5.1
WBGene00000275	0.779181	6.97e-15	2.58e-13	bub-1	R06C7.8
WBGene00019965	0.777983	8.71e-05	0.0006559		R08F11.1
WBGene00008399	0.777369	1.13e-17	6.08e-16		D2005.4
WBGene00014157	0.777325	0.0074741	0.0311364		ZK930.7
WBGene00013106	0.777183	5.73e-05	0.000453144	set-26	Y51H4A.12
WBGene00008003	0.774281	1.36e-05	0.000123065	C38D4.1	C38D4.1a
WBGene00007762	0.774208	5.37e-08	7.47e-07		C27B7.5
WBGene00012123	0.773335	0.00340472	0.0162121		T28D6.3
WBGene00001214	0.772787	4.61e-16	2.01e-14	ego-1	F26A3.3
WBGene00001599	0.772286	6.93e-08	9.46e-07	glh-2	C55B7.1
WBGene00007507	0.772146	0.012553	0.0477535		C10C5.3
WBGene00002124	0.769645	1.64e-05	0.000146281	inx-2	F08G12.10
WBGene00000257	0.7686	6.8e-14	2.21e-12	bmk-1	F23B12.8a
WBGene00009922	0.767877	2.67e-12	6.83e-11		F52B5.3
WBGene00000227	0.767552	5.45e-08	7.55e-07	atm-1	Y48G1BL.2
WBGene00001853	0.765716	4.73e-05	0.000382703	hil-2	Y73B6BL.9a
WBGene00003367	0.764118	2.88e-13	8.49e-12	mix-1	M106.1
WBGene00010563	0.763652	0.000215984	0.00147339		K04G2.4
WBGene00007548	0.76345	0.00860565	0.0350158		C13C4.4
WBGene00021468	0.763418	5.13e-09	8.29e-08	epg-2	Y39G10AR.10
WBGene00004955	0.762284	7.74e-17	3.69e-15	spd-5	F56A3.4
WBGene00002994	0.758046	2.29e-12	5.89e-11	lin-5	T09A5.10
WBGene00018702	0.756453	0.0102812	0.040536		F52E4.5
WBGene00004094	0.751807	5.67e-08	7.83e-07	ppw-2	Y110A7A.18
WBGene00012896	0.748919	1.37e-06	1.51e-05	snrp-200	Y46G5A.4
WBGene00045418	0.746395	2.4e-07	3.01e-06	F15B9.10	F15B9.10a
WBGene00007533	0.745872	0.0010362	0.00578923	cbl-1	C12C8.2a
WBGene00018343	0.745035	0.000986713	0.00554683		F42A10.7
WBGene00021743	0.742015	9.51e-05	0.000707321		Y50D4B.4
WBGene00015557	0.741573	7.68e-14	2.46e-12		C06G4.1
WBGene00021192	0.739226	5.73e-12	1.4e-10		Y14H12B.2
WBGene00021863	0.737628	0.00085992	0.00492406		Y54F10BM.9
WBGene00012980	0.737109	0.00293161	0.0142619	efhd-1	Y48B6A.6a
WBGene00002221	0.73686	1.65e-09	2.88e-08	klp-10	C33H5.4a
WBGene00001688	0.735822	9.66e-10	1.74e-08	gpr-1	F22B7.13
WBGene00019232	0.734784	0.00597407	0.0259891	ugt-13	H23N18.1
WBGene00001977	0.731942	4.67e-08	6.58e-07	hmg-12	Y17G7A.1
WBGene00021945	0.729896	0.00017971	0.00124986	lem-4	Y55F3BR.8a
WBGene00011087	0.728396	2.32e-09	3.96e-08	R07B7.2	R07B7.2a
WBGene00011047	0.725036	5.76e-08	7.94e-07		R06A4.2
WBGene00004043	0.72144	3.16e-07	3.89e-06	plk-2	Y71F9B.7
WBGene00019600	0.720113	3.98e-07	4.84e-06	rga-3	K09H11.3
WBGene00013729	0.715974	3.12e-10	6.05e-09		Y111B2A.3
WBGene00017031	0.715627	2.42e-05	0.000209105		D1044.6
WBGene00014209	0.713236	5.3e-07	6.31e-06		ZK1067.3
WBGene00010363	0.712637	5.72e-05	0.00045263	H04D03.2	H04D03.2a
WBGene00019511	0.712417	0.00112186	0.00619921		K08A2.1
WBGene00001571	0.711922	2.56e-08	3.75e-07	gei-14	K01C8.5
WBGene00000549	0.711519	6.17e-11	1.33e-09	cls-2	R107.6a
WBGene00008922	0.711342	0.000545118	0.00333678	F17C11.11	F17C11.11a
WBGene00004782	0.710493	5.57e-07	6.6e-06	set-2	C26E6.9a
WBGene00003992	0.710023	3.55e-10	6.78e-09	pgl-1	ZK381.4a
WBGene00197401	0.709568	4.88e-05	0.000392748		K08E3.13
WBGene00015098	0.708275	0.000395678	0.00251519	snpc-3.1	B0273.3
WBGene00008739	0.7082	0.00423383	0.019516		F13D12.3
WBGene00021605	0.707185	0.00349631	0.0165787		Y46H3C.5
WBGene00013236	0.705435	0.00386832	0.018088		Y56A3A.18
WBGene00007258	0.704347	1.96e-07	2.5e-06		C01H6.9
WBGene00001075	0.700952	0.00875928	0.0355058	dpy-14	H27M09.4
WBGene00012016	0.700797	0.0112064	0.0435141	T25B9.10	T25B9.10a
WBGene00008035	0.699762	1.68e-07	2.17e-06		C39E9.12
WBGene00009113	0.699296	1.64e-05	0.000146281		F25D7.4
WBGene00006533	0.698302	0.00902184	0.0363542	tba-7	T28D6.2
WBGene00011819	0.691775	8.63e-08	1.16e-06	hal-2	T16H12.11
WBGene00000670	0.690549	1.32e-06	1.46e-05	col-95	Y41C4A.16
WBGene00001110	0.689264	1.1e-07	1.45e-06	duo-1	F38B7.5
WBGene00009626	0.687769	0.000533557	0.00327705		F42A8.1
WBGene00013799	0.686909	0.0116831	0.0449618	athp-3	Y116A8C.22
WBGene00002047	0.686895	5.74e-06	5.64e-05	icp-1	Y39G10AR.13
WBGene00003160	0.686675	4.3e-14	1.44e-12	mdf-1	C50F4.11
WBGene00001401	0.686652	2.83e-08	4.1e-07	fbf-1	H12I13.4
WBGene00000680	0.686074	0.000169546	0.0011878	col-106	Y77E11A.15
WBGene00007372	0.684845	0.000594711	0.00359915		C06B8.7
WBGene00002226	0.684745	7.95e-07	9.14e-06	klp-16	C41G7.2
WBGene00000677	0.684031	4.24e-05	0.00034852	col-103	F56B3.1
WBGene00002231	0.680557	9.89e-11	2.09e-09	knl-1	C02F5.1
WBGene00007286	0.679431	0.0129183	0.0489078		C04A11.2
WBGene00003133	0.679008	1.43e-08	2.16e-07	mat-2	W10C6.1
WBGene00001017	0.678058	1.13e-12	3.08e-11	dnc-1	ZK593.5a
WBGene00001085	0.675688	2.05e-12	5.34e-11	dpy-26	C25G4.5
WBGene00001402	0.673969	5.32e-07	6.33e-06	fbf-2	F21H12.5
WBGene00010734	0.673186	6.63e-06	6.43e-05	parn-1	K10C8.1
WBGene00005011	0.673067	0.000358939	0.00231319		F26F4.8
WBGene00010985	0.668804	0.012547	0.0477462		R03A10.5
WBGene00008062	0.668803	9.7e-06	9.1e-05	set-32	C41G7.4
WBGene00010056	0.66801	1.45e-13	4.46e-12	smc-6	F54D5.14
WBGene00002225	0.666748	0.00010061	0.000743837	klp-15	M01E11.6
WBGene00012692	0.662615	2.37e-05	0.000205117		Y39B6A.33
WBGene00012717	0.661648	0.00808048	0.0331909	Y39E4B.6	Y39E4B.6a
WBGene00015378	0.660841	0.00213541	0.0108532	C03B1.7	C03B1.7a
WBGene00011152	0.659251	0.0116548	0.0448908	R09A8.1	R09A8.1a
WBGene00018975	0.658946	4.69e-08	6.6e-07		F56E10.1
WBGene00008743	0.658891	0.000125852	0.000908296		F13D12.9
WBGene00016993	0.657224	4.24e-08	6.04e-07		CD4.8
WBGene00002297	0.65706	1.36e-07	1.77e-06	ect-2	T19E10.1a
WBGene00001284	0.656775	9.2e-09	1.43e-07	emb-30	F54C8.3
WBGene00011236	0.655959	4.76e-05	0.000384707		R11A8.1
WBGene00016836	0.65555	2.33e-05	0.000202187		C50F2.2
WBGene00012524	0.655514	7.91e-08	1.07e-06	Y32B12B.4	Y32B12B.4a
WBGene00006994	0.655068	7.6e-07	8.79e-06	zyg-9	F22B5.7
WBGene00017768	0.654023	1.88e-07	2.41e-06		F25B4.5
WBGene00020673	0.65366	0.0030847	0.014899		T22B7.4
WBGene00012185	0.653529	0.00187625	0.00970971		W01F3.2
WBGene00000962	0.652229	3.11e-08	4.5e-07	dhc-1	T21E12.4
WBGene00001855	0.650322	6.59e-05	0.000514441	hil-4	C18G1.5
WBGene00013445	0.648547	2.48e-05	0.000213754		Y66D12A.19
WBGene00018781	0.64792	1.08e-06	1.21e-05		F54A3.2
WBGene00012198	0.647394	4.67e-05	0.000378637		W02B8.2
WBGene00002850	0.646783	1.24e-09	2.2e-08	let-716	C16A3.3
WBGene00004813	0.644976	0.00100146	0.00561928	skr-7	Y47D7A.1
WBGene00003392	0.644721	4.7e-08	6.61e-07	mog-4	C04H5.6a
WBGene00002998	0.644694	2.98e-10	5.83e-09	lin-9	ZK637.7a
WBGene00012845	0.643953	7.42e-08	1.01e-06	set-24	Y43F11A.5
WBGene00003589	0.641634	1.68e-06	1.83e-05	nex-2	T07C4.9a
WBGene00020827	0.641209	2.13e-07	2.71e-06		T26A8.4
WBGene00020652	0.641007	1.15e-06	1.29e-05	egg-4	T21E3.1
WBGene00008968	0.640299	3.17e-10	6.14e-09	F20C5.3	F20C5.3a
WBGene00011720	0.637515	5.4e-08	7.5e-07	T11G6.5	T11G6.5a
WBGene00012112	0.637364	1.73e-06	1.88e-05		T28A8.6
WBGene00004243	0.63622	0.000716742	0.00421663	puf-7	B0273.2
WBGene00004459	0.634745	4.15e-07	5.02e-06	rpn-2	C23G10.4a
WBGene00017128	0.634157	0.000869279	0.00496965		E04F6.9
WBGene00007109	0.631772	2.73e-06	2.86e-05		B0035.6
WBGene00016405	0.631095	1.24e-06	1.38e-05	hecd-1	C34D4.14
WBGene00007765	0.630442	0.00703227	0.0296422		C27B7.9
WBGene00001390	0.630175	1.53e-05	0.000137482	far-6	W02A2.2
WBGene00008710	0.630047	1.18e-05	0.000108311		F11E6.7
WBGene00002637	0.629679	7.15e-08	9.75e-07	let-418	F26F12.7
WBGene00003592	0.629428	1.3e-07	1.7e-06	nfi-1	ZK1290.4a
WBGene00000274	0.628912	2.23e-06	2.39e-05	btf-1	F15D4.1
WBGene00012543	0.628595	1.09e-05	0.000101102	nkcc-1	Y37A1C.1a
WBGene00021912	0.627496	0.0084476	0.0344576		Y55B1BR.2
WBGene00000123	0.62715	6.29e-06	6.13e-05	ama-1	F36A4.7
WBGene00011560	0.626539	5.49e-06	5.41e-05	T07C4.3	T07C4.3a
WBGene00004031	0.62618	9.44e-07	1.08e-05	pis-1	T13F2.3a
WBGene00013894	0.625906	2.91e-10	5.7e-09		ZC434.8
WBGene00012110	0.62378	6.1e-05	0.000479593		T28A8.4
WBGene00012341	0.623034	4.21e-09	6.87e-08	catp-6	W08D2.5a
WBGene00001563	0.621099	6.85e-08	9.36e-07	gei-6	C05C8.4
WBGene00020935	0.62087	6.44e-06	6.26e-05	fnci-1	W02D3.10a
WBGene00022390	0.620566	0.00183787	0.00955186	him-19	Y95B8A.11
WBGene00001865	0.618126	2.44e-07	3.07e-06	him-6	T04A11.6
WBGene00013591	0.617901	3.14e-05	0.000264514	gcn-2	Y81G3A.3a
WBGene00012395	0.616157	4.56e-05	0.000370726		Y6D1A.1
WBGene00012360	0.615801	5.82e-07	6.86e-06	tat-3	W09D10.2
WBGene00004820	0.614208	0.00625451	0.0269448	skr-14	Y47D7A.8
WBGene00000733	0.614132	5.69e-05	0.00045055	col-160	F57B1.4
WBGene00013246	0.613994	0.000895693	0.00508848		Y57A10A.1
WBGene00010658	0.613507	0.0076006	0.0315621	K08D8.4	K08D8.4a
WBGene00022069	0.613233	5.2e-05	0.000415807	eel-1	Y67D8C.5a
WBGene00018226	0.612923	0.00611337	0.0264433	F40B5.2	F40B5.2a
WBGene00010479	0.61224	9.64e-05	0.000716481	K01G5.8	K01G5.8a
WBGene00011696	0.610604	2e-08	2.97e-07	eea-1	T10G3.5a
WBGene00019883	0.610515	1.2e-10	2.5e-09	met-2	R05D3.11
WBGene00006974	0.610177	3.73e-09	6.14e-08	zen-4	M03D4.1a
WBGene00019247	0.609293	5.49e-07	6.52e-06	syp-4	H27M09.3
WBGene00000673	0.608334	0.000229115	0.00155017	col-98	F14F7.1
WBGene00006964	0.606422	7.23e-05	0.00055676	xrn-2	Y48B6A.3
WBGene00011614	0.606189	0.00705072	0.0296855	nfya-1	T08D10.1
WBGene00007504	0.605081	0.000475616	0.0029612		C09H10.10
WBGene00002032	0.604368	1.88e-09	3.24e-08	htp-1	F41H10.10
WBGene00001833	0.603092	3.51e-09	5.81e-08	hcp-6	Y110A7A.1a
WBGene00019095	0.602418	0.00322572	0.0154937		F59A7.8
WBGene00020284	0.601474	5.27e-06	5.22e-05	mel-46	T06A10.1a
WBGene00007092	0.601348	3.24e-09	5.38e-08	B0001.7	B0001.7a
WBGene00000931	0.600608	9.56e-06	9e-05	dao-5	C25A1.10a
WBGene00001481	0.599346	0.000652065	0.00389056	fog-1	Y54E10A.4a
WBGene00012584	0.598615	0.00380386	0.0178508	ceh-100	Y38E10A.6a
WBGene00001080	0.598268	9.54e-05	0.000709317	dpy-21	Y59A8B.1a
WBGene00012487	0.598043	0.00189375	0.00978081		Y18D10A.23
WBGene00007732	0.596551	0.000928227	0.00526198	spe-44	C25G4.4
WBGene00015692	0.595827	0.0103045	0.0406104	ugt-25	C10H11.3
WBGene00000410	0.595799	6.86e-06	6.62e-05	cdk-9	H25P06.2a
WBGene00008934	0.595702	4.18e-06	4.22e-05		F18C12.3
WBGene00006571	0.595565	1.56e-06	1.71e-05	tim-1	Y75B8A.22
WBGene00014165	0.595237	7.62e-08	1.03e-06	puf-12	ZK945.3
WBGene00000226	0.594782	5.35e-07	6.36e-06	atl-1	T06E4.3a
WBGene00010367	0.594578	9.11e-06	8.59e-05		H05L14.2
WBGene00018174	0.594482	0.00627894	0.027018		F38B6.4
WBGene00002036	0.593684	3.87e-07	4.71e-06	hum-2	F36D4.3a
WBGene00014113	0.591645	1.06e-06	1.19e-05	hpo-40	ZK856.12
WBGene00020588	0.591431	4.78e-06	4.77e-05		T19H12.2
WBGene00019129	0.590233	3.1e-05	0.000261732	F59G1.8	F59G1.8a
WBGene00021856	0.589878	1.21e-05	0.000111292		Y54F10BM.1
WBGene00013874	0.588987	0.00599812	0.0260688	ZC376.2	ZC376.2a
WBGene00015817	0.585718	9.83e-07	1.12e-05	C16A11.4	C16A11.4a
WBGene00019168	0.584589	3.23e-09	5.37e-08	H06I04.3	H06I04.3a
[truncated: 2,789 more rows]

## Sheet: WT_infected_vs_atg3_infected
GeneID	log2FoldChange	pvalue	padj	Public	X.Locus.name.
WBGene00003467	13.1736	4.41e-28	6.58e-26	msp-81	K07F5.1
WBGene00010633	12.7892	7.29e-26	8.79e-24	nspd-2	K07F5.5
WBGene00003432	12.6028	5.1e-26	6.23e-24	msp-36	C04G2.4
WBGene00003450	12.5678	9.71e-25	1.04e-22	msp-57	R13H9.2
WBGene00003452	12.5187	1.16e-25	1.38e-23	msp-59	ZK354.11
WBGene00019689	12.4293	4.28e-25	4.77e-23		K12H6.9
WBGene00003448	12.4096	2.69e-25	3.11e-23	msp-55	C09B9.6
WBGene00002114	12.2165	2.28e-24	2.39e-22	ins-31	T10D4.4
WBGene00003426	12.1563	4.64e-24	4.7e-22	msp-19	F36H12.7
WBGene00021113	12.0742	9.65e-24	9.55e-22	gsp-3	W09C3.6
WBGene00017386	12.0547	2.08e-23	1.97e-21	nspd-5	F11G11.8
WBGene00021398	12.0449	5.56e-24	5.56e-22		Y38C1AA.7
WBGene00003446	12.0166	1.06e-23	1.03e-21	msp-53	R13H9.4
WBGene00003444	11.9678	1.56e-23	1.48e-21	msp-51	ZK354.5
WBGene00003435	11.8864	1.47e-21	1.18e-19	msp-40	C33F10.9
WBGene00003469	11.8297	3.72e-23	3.42e-21	msp-142	K05F1.2
WBGene00007307	11.792	5.87e-23	5.3e-21		C04G2.8
WBGene00003468	11.7179	4.22e-21	3.21e-19	msp-113	ZK354.4
WBGene00003464	11.6992	2.32e-22	1.97e-20	msp-77	F32B6.6
WBGene00003458	11.6907	1.35e-22	1.18e-20	msp-65	ZK354.1
WBGene00194703	11.6878	1.45e-21	1.17e-19		F26B1.8
WBGene00019684	11.6808	3.33e-22	2.79e-20		K12H6.4
WBGene00003425	11.6752	7.91e-21	5.81e-19	msp-10	K07F5.2
WBGene00003443	11.6527	9.4e-21	6.76e-19	msp-50	C34F11.4
WBGene00003449	11.6295	4.77e-22	3.96e-20	msp-56	K07F5.3
WBGene00010314	11.5675	5.27e-42	1.97e-39		F59B2.12
WBGene00003442	11.502	6.59e-22	5.4e-20	msp-49	C34F11.6
WBGene00013474	11.474	9.21e-21	6.65e-19		Y69E1A.2
WBGene00013858	11.4176	2.86e-21	2.24e-19	ssp-34	ZC168.6
WBGene00012965	11.3303	9.57e-21	6.82e-19	fipr-17	Y48A6B.4
WBGene00003438	11.2992	3.45e-21	2.65e-19	msp-45	F58A6.8
WBGene00020990	11.2828	4.72e-21	3.54e-19		W03D8.9
WBGene00020715	11.2663	1.85e-20	1.29e-18	nspd-4	T23B7.1
WBGene00001603	11.2547	6.52e-21	4.85e-19	gln-2	K03H1.1
WBGene00003457	11.2477	8.48e-21	6.17e-19	msp-64	ZK1248.6
WBGene00016447	11.1813	2.06e-26	2.67e-24	msd-4	C35D10.11
WBGene00003424	11.1398	1.38e-20	9.72e-19	msp-3	F26G1.7
WBGene00003465	11.0842	2.86e-20	1.93e-18	msp-78	T13F2.11
WBGene00016541	11.0145	3.03e-20	2.02e-18		C39H7.1
WBGene00013120	10.9956	6.85e-20	4.34e-18	fipr-28	Y51H4A.26
WBGene00006051	10.9088	4.63e-26	5.74e-24	ssq-2	T28H11.5
WBGene00007190	10.8538	5.34e-19	3.02e-17	rmd-3	B0491.3
WBGene00014665	10.8442	3.16e-19	1.84e-17		C04G2.3
WBGene00015655	10.8253	2.47e-19	1.46e-17		C09G12.5
WBGene00019026	10.7996	4.58e-19	2.61e-17		F58A6.9
WBGene00006056	10.7509	1.06e-16	4.71e-15	sss-1	F32B6.5
WBGene00007308	10.7006	8.07e-47	4.31e-44		C04G2.9
WBGene00018048	10.6925	4.1e-19	2.36e-17	clec-137	F35D11.8
WBGene00008541	10.6713	2.24e-17	1.08e-15		F07A5.2
WBGene00044244	10.6552	6.14e-19	3.44e-17		F26D10.13
WBGene00006052	10.6201	8.48e-19	4.71e-17	ssq-3	ZC477.1
WBGene00020187	10.5954	9.21e-19	5.1e-17	gsp-4	T03F1.5
WBGene00009681	10.58	2.1e-33	4.45e-31	gipc-2	F44D12.4
WBGene00003463	10.5799	3.17e-24	3.27e-22	msp-76	ZK1251.6
WBGene00008202	10.5758	2.78e-24	2.9e-22	clec-197	C49C3.12
WBGene00013854	10.5398	4.62e-18	2.4e-16	cyc-2.2	ZC116.2
WBGene00015521	10.4441	5.31e-18	2.69e-16	fipr-16	C06E1.6
WBGene00010091	10.4325	1.16e-17	5.71e-16	ssp-35	F55C5.1
WBGene00015688	10.4275	4.35e-18	2.27e-16		C10G11.8
WBGene00013928	10.4102	3.02e-18	1.59e-16	clec-94	ZK39.3
WBGene00045242	10.4008	5.19e-18	2.65e-16		C05B5.11
WBGene00014158	10.3439	1.92e-17	9.32e-16		ZK938.1
WBGene00022751	10.335	4.19e-32	7.94e-30		ZK484.5
WBGene00003470	10.3286	5.87e-18	2.96e-16	msp-152	ZK546.6
WBGene00044450	10.3164	1.47e-17	7.22e-16	fipr-18	H14A12.7
WBGene00010265	10.3132	8.21e-18	4.11e-16		F58G1.3
WBGene00006044	10.2549	1.46e-15	5.68e-14	ssp-16	T27A3.3
WBGene00020084	10.2295	6.26e-17	2.88e-15		R105.1
WBGene00016058	10.216	8.05e-17	3.62e-15	nspd-3	C24D10.7
WBGene00016351	10.2054	7.27e-17	3.29e-15		C33F10.1
WBGene00007301	10.1848	1.14e-16	5.04e-15		C04F12.7
WBGene00043147	10.1562	3.84e-17	1.8e-15	nspd-6	C24D10.8
WBGene00044366	10.1286	6.44e-17	2.96e-15		F34D6.9
WBGene00016399	10.1116	1.25e-16	5.54e-15		C34D4.3
WBGene00015689	10.0806	3.38e-17	1.6e-15		C10G11.9
WBGene00006053	10.0448	5.82e-42	2.09e-39	ssq-4	T28H11.1
WBGene00013930	10.0389	7.03e-17	3.2e-15	clec-96	ZK39.5
WBGene00017058	10.037	1.73e-16	7.54e-15		D2062.6
WBGene00003431	10.0177	9.57e-22	7.8e-20	msp-33	R05F9.8
WBGene00022444	9.99495	1.31e-16	5.76e-15		Y110A2AL.7
WBGene00010651	9.99386	1.98e-16	8.51e-15		K08C9.2
WBGene00018379	9.99261	1.94e-16	8.36e-15		F43C11.2
WBGene00011176	9.98055	3.71e-21	2.84e-19		R09E10.6
WBGene00021718	9.97323	3.04e-16	1.29e-14		Y49F6B.6
WBGene00022892	9.93	3.72e-16	1.56e-14		ZK1290.11
WBGene00017279	9.91168	4.93e-16	2.05e-14		F09C12.8
WBGene00018822	9.90882	3.59e-16	1.51e-14		F54D12.9
WBGene00011748	9.8761	2.72e-20	1.85e-18		T13F2.9
WBGene00013290	9.86497	3.69e-40	1.2e-37		Y57G11A.2
WBGene00017955	9.85359	1.06e-15	4.21e-14		F31E8.5
WBGene00018096	9.81837	2.6e-16	1.11e-14	clec-207	F36F12.5
WBGene00008590	9.80957	3.6e-16	1.51e-14		F08H9.2
WBGene00009031	9.79488	4.11e-16	1.72e-14		F21H7.5
WBGene00201341	9.77553	6.54e-16	2.66e-14		C49C3.22
WBGene00050968	9.74034	1.62e-15	6.28e-14		R11G10.4
WBGene00044449	9.70267	1.04e-15	4.13e-14	fipr-20	H14A12.6
WBGene00006449	9.69971	7.06e-21	5.2e-19	tag-76	ZK757.3a
WBGene00022754	9.69883	9.25e-43	3.7e-40	nspd-1	ZK484.8
WBGene00009154	9.69348	1.55e-29	2.55e-27		F26D2.16
WBGene00021996	9.65606	5.3e-29	8.49e-27		Y59E9AL.6
WBGene00015856	9.63411	3.08e-15	1.15e-13		C16C8.19
WBGene00011373	9.62267	2.12e-15	8.13e-14		T02D1.7
WBGene00020905	9.62183	4.36e-45	1.97e-42		T28H11.7
WBGene00196958	9.62083	7.32e-16	2.96e-14		F58A4.18
WBGene00008029	9.62052	3.02e-15	1.13e-13	scl-7	C39E9.5
WBGene00189937	9.61239	3.77e-15	1.39e-13		Y6G8.15
WBGene00021650	9.60157	3.36e-15	1.25e-13		Y47G6A.26
WBGene00017975	9.57549	1.31e-15	5.13e-14		F32B5.1
WBGene00003434	9.57489	4.69e-20	3.06e-18	msp-38	K08F4.8
WBGene00012379	9.56216	9.96e-15	3.54e-13		Y1A5A.1
WBGene00003456	9.54725	2.13e-15	8.15e-14	msp-63	K05F1.7
WBGene00200156	9.54553	2.87e-15	1.08e-13		C06A12.17
WBGene00015024	9.52475	1.33e-15	5.23e-14		B0205.10
WBGene00009470	9.49161	3.75e-15	1.39e-13		F36D3.4
WBGene00016161	9.45654	6.78e-15	2.45e-13		C27D6.3
WBGene00013473	9.43358	1.23e-25	1.46e-23		Y69E1A.1
WBGene00011120	9.42201	9.65e-15	3.44e-13		R07E5.15
WBGene00016440	9.37431	2.09e-47	1.19e-44	gipc-1	C35D10.2
WBGene00015821	9.36342	1.15e-14	4.05e-13	clec-135	C16A11.8
WBGene00011929	9.36275	7.48e-15	2.7e-13		T22G5.1
WBGene00194801	9.33845	1.57e-14	5.42e-13		Y6G8.16
WBGene00016398	9.31922	9.26e-15	3.31e-13		C34D4.2
WBGene00016680	9.31843	1.92e-14	6.58e-13		C45G9.9
WBGene00007082	9.30542	1.06e-14	3.75e-13	acs-10	AH10.1
WBGene00011214	9.28366	1.94e-26	2.55e-24		R10E9.2
WBGene00017851	9.25966	2.94e-18	1.56e-16		F27C1.1
WBGene00015907	9.25309	4.59e-14	1.51e-12		C17F3.1
WBGene00197684	9.23701	3.13e-14	1.04e-12		F59B2.17
WBGene00022621	9.22443	5.93e-14	1.92e-12		ZC477.7
WBGene00018049	9.19127	4.75e-14	1.56e-12	clec-138	F35D11.9
WBGene00022876	9.17255	1.96e-13	5.7e-12		ZK1248.5
WBGene00044579	9.17063	6.64e-14	2.12e-12		C06E2.9
WBGene00006048	9.17002	1.84e-13	5.37e-12	ssp-31	ZK1225.6
WBGene00019856	9.16968	1.01e-13	3.12e-12		R03H10.4
WBGene00016288	9.16216	1.37e-13	4.11e-12		C31H1.5
WBGene00021141	9.14501	2.65e-14	8.93e-13	clec-134	W10G11.11
WBGene00017387	9.14457	2.13e-13	6.15e-12	mpst-4	F11G11.9
WBGene00010885	9.14027	1.83e-18	9.93e-17		M7.9
WBGene00013194	9.12938	8.82e-14	2.76e-12		Y54E2A.9
WBGene00007457	9.12731	1.37e-13	4.11e-12		C08F11.10
WBGene00008759	9.12441	1.23e-13	3.74e-12		F13E9.10
WBGene00009746	9.09966	8.87e-14	2.78e-12		F46A8.3
WBGene00003536	9.08268	9.48e-18	4.72e-16	nas-17	K03B8.2
WBGene00003466	9.0735	1.03e-13	3.19e-12	msp-79	T13F2.10
WBGene00019561	9.07286	8.24e-14	2.6e-12	K09C6.7	K09C6.7a
WBGene00019785	9.07265	9.05e-14	2.83e-12	M70.3	M70.3a
WBGene00012169	9.05338	7.52e-14	2.39e-12		W01B6.2
WBGene00199297	9.05095	1.21e-13	3.71e-12		T10E9.12
WBGene00001944	9.0489	1.6e-13	4.75e-12	his-70	E03A3.4
WBGene00022886	9.02668	7.6e-14	2.41e-12		ZK1290.1
WBGene00009171	9.0226	7.15e-14	2.28e-12	clec-263	F26F2.6
WBGene00007320	9.02145	1.62e-13	4.78e-12		C05B5.2
WBGene00044159	8.99206	2.07e-13	5.99e-12		F26C11.4
WBGene00020840	8.98937	3.45e-26	4.41e-24		T27A3.4
WBGene00196760	8.98072	2.42e-13	6.93e-12		T23G4.126
WBGene00138715	8.97969	3.03e-13	8.52e-12		Y6G8.14
WBGene00016752	8.96971	5.72e-13	1.55e-11		C48E7.7
WBGene00010246	8.96728	1.08e-13	3.34e-12		F58D5.7
WBGene00016357	8.95542	2.52e-13	7.18e-12	C33F10.11	C33F10.11a
WBGene00009754	8.95074	3.17e-13	8.89e-12		F46A9.1
WBGene00009948	8.94652	2.56e-13	7.28e-12		F52H3.6
WBGene00018047	8.94185	1.11e-13	3.42e-12	clec-136	F35D11.7
WBGene00009344	8.93379	7.24e-18	3.63e-16		F32H2.7
WBGene00017114	8.921	5.38e-13	1.47e-11		E03H12.7
WBGene00016286	8.91464	2.52e-13	7.18e-12		C31H1.1
WBGene00017325	8.91193	8.33e-13	2.21e-11		F10C1.3
WBGene00012925	8.9045	1.06e-12	2.77e-11	wht-8	Y47D3A.11
WBGene00017227	8.8944	3.99e-13	1.1e-11		F07G6.8
WBGene00020860	8.88379	6.86e-17	3.13e-15	nspd-10	T27C10.7
WBGene00017791	8.87294	4.91e-46	2.34e-43	try-8	F25E5.10
WBGene00008030	8.87111	2.04e-17	9.87e-16	scl-8	C39E9.6
WBGene00086567	8.86224	2.18e-13	6.28e-12		C05C10.8
WBGene00015820	8.84761	1.36e-12	3.47e-11		C16A11.7
WBGene00008175	8.8441	7.01e-25	7.62e-23	C48B4.12	C48B4.12a
WBGene00008620	8.84111	2.06e-29	3.36e-27		F09C6.10
WBGene00008201	8.8363	1.07e-24	1.15e-22		C49C3.11
WBGene00045355	8.83466	6.73e-13	1.81e-11		D1086.17
WBGene00013105	8.82939	9.51e-13	2.5e-11	fip-7	Y51H4A.10
WBGene00043743	8.81622	1.91e-17	9.27e-16		Y59E9AL.2
WBGene00009890	8.8073	6.18e-13	1.67e-11	scl-9	F49E11.4
WBGene00009321	8.80106	9.01e-13	2.38e-11		F32B6.4
WBGene00013927	8.79095	2.51e-13	7.17e-12	clec-95	ZK39.2
WBGene00015520	8.7903	9.57e-13	2.51e-11	fip-3	C06E1.5
WBGene00015931	8.78878	6.58e-13	1.77e-11		C17H12.5
WBGene00018389	8.78703	1.15e-12	2.98e-11		F43C11.12
WBGene00016420	8.78252	1.15e-12	2.98e-11		C34G6.3
WBGene00050956	8.7792	4.11e-12	9.79e-11		C14A6.13
WBGene00017059	8.77762	8.93e-13	2.36e-11		D2062.7
WBGene00044451	8.77761	1.32e-12	3.37e-11	fipr-19	Y69F12A.3
WBGene00011132	8.77598	9.14e-13	2.41e-11		R08A2.1
WBGene00010526	8.76473	1.14e-12	2.96e-11		K03B8.11
WBGene00018336	8.7527	3.23e-12	7.84e-11		F42A9.7
WBGene00044684	8.74943	1.79e-12	4.5e-11		T08G11.2
WBGene00018243	8.73783	2.35e-12	5.78e-11		F40G9.7
WBGene00019688	8.7274	4.86e-17	2.25e-15		K12H6.8
WBGene00020350	8.72653	4.07e-12	9.71e-11		T08B2.12
WBGene00022732	8.71745	2.3e-12	5.68e-11	ZK418.2	ZK418.2a
WBGene00014240	8.71606	2.95e-12	7.17e-11	htas-1	ZK1251.1
WBGene00014197	8.70071	7.77e-13	2.07e-11		ZK1053.2
WBGene00021579	8.69937	1.9e-16	8.21e-15	clec-73	Y46C8AL.1
WBGene00018120	8.69658	4.74e-12	1.12e-10		F36H12.4
WBGene00015467	8.69209	1.46e-12	3.71e-11	basl-1	C05D2.3
WBGene00044192	8.68152	2.59e-16	1.1e-14		F46B6.13
WBGene00008661	8.67049	3.35e-12	8.11e-11	F10G8.1	F10G8.1a
WBGene00018378	8.66626	3.96e-12	9.47e-11	F43C11.1	F43C11.1a
WBGene00016433	8.66511	1.26e-12	3.25e-11		C35B1.3
WBGene00002206	8.6615	4.4e-12	1.05e-10	kin-24	K07F5.4
WBGene00011911	8.64309	2.15e-12	5.35e-11		T22B3.3
WBGene00009492	8.64239	4.7e-12	1.11e-10		F36H1.3
WBGene00050898	8.58002	7.12e-12	1.65e-10		T19B10.12
WBGene00012207	8.57924	2.47e-23	2.31e-21	W02B12.12	W02B12.12a
WBGene00011795	8.56659	1.19e-22	1.06e-20		T16A9.5
WBGene00010886	8.55166	2.1e-12	5.23e-11		M7.10
WBGene00011277	8.54297	2.99e-12	7.27e-11		R53.8
WBGene00015627	8.52835	4.9e-12	1.15e-10		C09B9.2
WBGene00022632	8.52238	2.57e-11	5.48e-10		ZC581.2
WBGene00018548	8.51855	2.07e-15	7.96e-14	clec-79	F47C12.4
WBGene00014169	8.51069	1.02e-15	4.09e-14		ZK945.7
WBGene00011685	8.50797	3.65e-12	8.76e-11		T10B10.9
WBGene00012926	8.50051	2.37e-15	9e-14		Y47D3A.13
WBGene00010531	8.48034	1.58e-22	1.36e-20		K03D3.5
WBGene00006038	8.47996	1.34e-11	2.98e-10	ssp-9	E03H12.10
WBGene00014247	8.47242	4.5e-12	1.06e-10		ZK1307.4
WBGene00022780	8.44165	2.02e-11	4.37e-10		ZK622.1
WBGene00015782	8.43503	2.41e-15	9.11e-14		C14F11.7
WBGene00019530	8.4243	2.19e-11	4.71e-10	scrm-8	K08D10.7
WBGene00017808	8.42142	1.73e-15	6.7e-14	nspd-9	F26A1.10
WBGene00010254	8.4197	2.8e-27	3.86e-25		F58E6.5
WBGene00011910	8.41205	9.3e-30	1.58e-27	T22B3.2	T22B3.2a
WBGene00013478	8.4118	1.12e-11	2.53e-10		Y69E1A.8
WBGene00020070	8.40352	4.12e-11	8.51e-10	rmd-6	R13H9.1
WBGene00021993	8.39902	1.12e-15	4.41e-14		Y59E9AL.3
WBGene00011919	8.39746	2.5e-11	5.35e-10		T22C1.9
WBGene00015848	8.38939	1.47e-11	3.23e-10		C16C8.10
WBGene00012827	8.37853	6.09e-12	1.42e-10		Y43F8C.5
WBGene00007714	8.3663	7.38e-12	1.7e-10		C25D7.1
WBGene00010547	8.36441	1.62e-11	3.54e-10		K03H1.12
WBGene00044356	8.3576	2.14e-11	4.62e-10		W02D7.12
WBGene00020179	8.35351	2.41e-22	2.04e-20		T02H6.9
WBGene00020414	8.35186	1.44e-56	1.41e-53		T10E9.4
WBGene00018122	8.35147	2.07e-11	4.48e-10	ttbk-2	F36H12.8
WBGene00020140	8.34324	1.45e-15	5.66e-14	ant-1.4	T01B11.4
WBGene00013956	8.33365	2.31e-15	8.79e-14		ZK265.3
WBGene00011134	8.32499	6.27e-11	1.26e-09	ssp-33	R08A2.3
WBGene00235301	8.32453	3.46e-11	7.22e-10		B0513.90
WBGene00012781	8.32277	2.08e-41	7.34e-39	nspd-7	Y43C5A.1
WBGene00009748	8.32126	3.32e-11	6.95e-10		F46A8.5
WBGene00006040	8.31879	8.18e-12	1.87e-10	ssp-11	T28H11.6
WBGene00020841	8.30831	8.64e-15	3.1e-13		T27A3.5
WBGene00008231	8.30693	4.89e-22	4.04e-20	tag-329	C50F4.3
WBGene00003543	8.30661	5.51e-28	7.95e-26	nas-24	F20G2.4
WBGene00010574	8.30562	5.95e-15	2.17e-13		K04H4.5
WBGene00000771	8.3015	1.5e-11	3.3e-10	cpb-2	C30B5.3
WBGene00016459	8.298	1.21e-11	2.72e-10		C35E7.7
WBGene00011491	8.29685	3.39e-15	1.26e-13		T05F1.5
WBGene00011322	8.29097	8.3e-11	1.65e-09	irld-14	T01C3.5
WBGene00013076	8.28665	5.94e-41	2.05e-38		Y51A2D.8
WBGene00017542	8.28612	6.49e-41	2.2e-38		F17E9.5
WBGene00010474	8.27089	2.12e-11	4.56e-10		K01D12.15
WBGene00016179	8.25495	1.58e-27	2.23e-25		C28C12.3
WBGene00007337	8.25034	3.67e-11	7.63e-10		C05C12.5
WBGene00009605	8.24778	1.68e-11	3.67e-10		F40G12.10
WBGene00022778	8.2418	3.21e-11	6.74e-10		ZK616.8
WBGene00017824	8.24065	9.47e-21	6.78e-19	clec-217	F26D11.9
WBGene00010946	8.23019	3.02e-21	2.34e-19		M176.10
WBGene00018097	8.22732	4.04e-28	6.09e-26	clec-208	F36F12.6
WBGene00015422	8.22582	4.48e-11	9.19e-10		C04E6.5
WBGene00017112	8.21527	1.33e-32	2.67e-30		E03H12.5
WBGene00012502	8.20336	2.54e-11	5.43e-10	clec-107	Y26D4A.4a
WBGene00012637	8.20127	4.15e-26	5.25e-24		Y38H8A.3
WBGene00008124	8.20041	4.33e-11	8.9e-10		C47A4.3
WBGene00235365	8.1987	1.32e-11	2.94e-10		F49F1.15
WBGene00012912	8.191	4.76e-11	9.74e-10	Y46G5A.22	Y46G5A.22a
WBGene00206524	8.18181	4.78e-11	9.78e-10		C54E10.11
WBGene00018178	8.17924	6.02e-11	1.21e-09		F38E1.3
WBGene00015929	8.17688	2.93e-12	7.16e-11		C17H12.3
WBGene00235106	8.16039	3.81e-11	7.91e-10		F08H9.15
WBGene00011177	8.15839	1.16e-10	2.25e-09		R09E10.8
WBGene00018182	8.15569	1.53e-10	2.95e-09		F38E1.10
WBGene00006057	8.13349	3.17e-11	6.66e-10	sss-2	F47B8.11
WBGene00020713	8.13296	4.64e-21	3.49e-19		T23B3.5
WBGene00013887	8.12681	2.79e-14	9.38e-13	nspa-5	ZC412.6
WBGene00018083	8.11711	1.35e-08	2.02e-07		F36A4.4
WBGene00007613	8.11275	2.87e-10	5.32e-09		C15H11.1
WBGene00019406	8.09735	3.71e-19	2.15e-17	acdh-8	K05F1.3
WBGene00015051	8.09328	2.32e-14	7.85e-13		B0218.7
WBGene00008074	8.0932	8.29e-11	1.65e-09	nkb-2	C43F9.6
WBGene00044365	8.09283	2.9e-11	6.12e-10		F34D6.8
WBGene00008001	8.06919	7.4e-11	1.48e-09		C38C10.3
WBGene00195148	8.0592	2.15e-10	4.05e-09		W02B12.16
WBGene00015089	8.03677	1.49e-13	4.44e-12		B0252.5
WBGene00013657	8.03377	9.58e-11	1.88e-09		Y105C5B.18
WBGene00198625	8.03308	1.12e-10	2.19e-09		K03B8.19
WBGene00014129	8.02608	5.62e-11	1.14e-09		ZK892.5
WBGene00020945	8.02027	1.53e-31	2.79e-29	clec-219	W02D7.10
WBGene00018158	8.01845	1.11e-10	2.17e-09		F37E3.3
WBGene00011961	8.0089	2.45e-14	8.25e-13		T23G4.5
WBGene00015847	8.00208	3.38e-20	2.24e-18		C16C8.9
WBGene00009471	7.99789	8.92e-11	1.76e-09		F36D3.5
WBGene00011808	7.99785	4.18e-10	7.6e-09		T16G12.7
WBGene00219671	7.9907	5.08e-11	1.03e-09	anr-4	E03H12.26
WBGene00009751	7.99038	1.6e-10	3.07e-09		F46A8.8
WBGene00020531	7.98959	3.07e-10	5.67e-09		T15B12.2
WBGene00003429	7.97968	9.17e-47	4.75e-44	msp-31	R05F9.13
WBGene00016382	7.96238	5.48e-10	9.78e-09		C33H5.16
WBGene00021288	7.95836	5.96e-25	6.52e-23	clec-123	Y25C1A.1
WBGene00016358	7.9546	6.28e-14	2.02e-12		C33F10.12
WBGene00021720	7.94904	1.88e-10	3.59e-09		Y49F6B.8
WBGene00015997	7.93775	4.71e-10	8.49e-09		C18H7.7
WBGene00018945	7.93467	5.86e-14	1.9e-12		F56C3.8
WBGene00010092	7.91798	9.37e-10	1.61e-08		F55C5.2
WBGene00009185	7.9063	8.23e-14	2.6e-12		F27C8.5
WBGene00008912	7.90287	3.92e-13	1.09e-11		F17C8.7
WBGene00010486	7.89862	1.29e-13	3.91e-12		K01H12.4
WBGene00015917	7.89431	3.37e-10	6.2e-09		C17G10.3
WBGene00007987	7.89362	7.14e-20	4.44e-18		C36H8.1
WBGene00044633	7.893	3.56e-10	6.53e-09		F54H12.7
WBGene00003460	7.88707	2.31e-10	4.34e-09	msp-71	F59A6.8
WBGene00017393	7.88269	5.15e-10	9.23e-09	nep-5	F12A10.4
WBGene00017573	7.88112	1.97e-35	4.69e-33	F18E9.7	F18E9.7a
WBGene00015348	7.87894	1.54e-10	2.97e-09		C02F5.5
WBGene00016414	7.86593	2.36e-10	4.42e-09		C34F11.2
WBGene00021006	7.86307	3.92e-10	7.15e-09	dct-9	W03F11.3
WBGene00008575	7.86203	4.39e-10	7.94e-09	scl-24	F08E10.7
WBGene00004965	7.84924	2.49e-19	1.46e-17	spe-11	F48C1.7
WBGene00013087	7.8486	8.37e-10	1.45e-08		Y51B9A.5
WBGene00013138	7.83892	2.04e-10	3.86e-09		Y53C10A.10
WBGene00018841	7.82959	2.4e-10	4.51e-09		F54H5.5
WBGene00020826	7.82375	2.68e-13	7.6e-12		T26A8.3
WBGene00020353	7.82176	6.55e-40	2.03e-37		T08B6.4
WBGene00010114	7.81356	7.61e-10	1.33e-08		F55D12.6
WBGene00044062	7.80824	8.03e-10	1.4e-08	snb-6	T14D7.3
WBGene00012011	7.8044	7.02e-10	1.23e-08		T25B9.5
WBGene00010046	7.80005	6.07e-10	1.07e-08		F54D1.1
WBGene00008916	7.79604	2.28e-34	5.16e-32	clec-221	F17C11.5
WBGene00018497	7.79391	1.38e-09	2.32e-08		F46F5.6
WBGene00022162	7.7937	2.77e-10	5.15e-09		Y71G12B.27
WBGene00009941	7.79285	5.51e-10	9.81e-09		F52F12.8
WBGene00050915	7.7889	1.92e-09	3.18e-08		Y6E2A.10
WBGene00044364	7.78713	5.82e-10	1.03e-08		F34D6.7
WBGene00018531	7.78363	2.48e-10	4.63e-09		F47B3.7
WBGene00194714	7.78361	2.08e-10	3.95e-09		ZC204.17
WBGene00195180	7.78048	1.09e-09	1.85e-08		C41D11.10
WBGene00004165	7.76545	3.02e-25	3.46e-23	pqn-84	Y41C4A.5
WBGene00009513	7.75294	6.02e-10	1.06e-08	sfxn-1.2	F37H8.4
WBGene00007239	7.74468	8.65e-10	1.49e-08		C01G10.14
WBGene00012638	7.73532	3.55e-10	6.51e-09		Y38H8A.4
WBGene00016312	7.73359	8.17e-10	1.42e-08		C32D5.4
WBGene00018004	7.7271	4.82e-10	8.67e-09		F33D11.7
WBGene00021289	7.72239	3.38e-10	6.2e-09		Y25C1A.2
WBGene00007601	7.71937	1.02e-32	2.06e-30	C15C6.2	C15C6.2a
WBGene00172430	7.71463	3.24e-09	5.23e-08	21ur-14437	Y57G11C.970
WBGene00012855	7.7064	2.84e-10	5.27e-09		Y44A6D.5
WBGene00007306	7.7039	1.11e-09	1.89e-08		C04G2.5
WBGene00010292	7.70332	2.38e-09	3.91e-08		F59A1.6
WBGene00012039	7.6977	5.11e-13	1.4e-11		T26E3.6
WBGene00007156	7.69067	3.97e-10	7.23e-09		B0379.2
WBGene00044388	7.68132	6.18e-13	1.67e-11		C27D6.11
WBGene00014085	7.67282	8.43e-10	1.46e-08		ZK809.1
WBGene00007584	7.6702	7.35e-13	1.96e-11		C14C10.1
WBGene00020370	7.67019	9.02e-09	1.38e-07		T08H10.3
WBGene00044741	7.66651	3e-09	4.86e-08		Y57G11C.52
WBGene00022652	7.66613	3.59e-09	5.73e-08		ZK84.5
WBGene00019783	7.66253	4.38e-13	1.21e-11	M70.1	M70.1a
WBGene00009079	7.66229	4.71e-10	8.49e-09		F23B12.1
WBGene00044122	7.6524	1.88e-09	3.13e-08		T28B8.6
WBGene00018123	7.64163	3.42e-09	5.48e-08		F36H12.9
WBGene00022282	7.63817	4.14e-43	1.74e-40		Y74C10AR.2
WBGene00022753	7.63471	1.89e-12	4.72e-11		ZK484.7
WBGene00012296	7.61243	1.16e-12	2.99e-11	spe-46	W06D4.2
WBGene00012294	7.60711	3.47e-31	6.11e-29	nspa-8	W06A7.5
WBGene00011401	7.60634	5.14e-18	2.64e-16		T03F6.6
WBGene00172164	7.60193	1.57e-09	2.62e-08	21ur-14717	W10G11.22
WBGene00004901	7.59165	6.43e-10	1.13e-08	snf-2	F55H12.1
WBGene00018745	7.58497	1.08e-09	1.85e-08		F53C3.1
WBGene00021142	7.5783	5.3e-10	9.47e-09	clec-133	W10G11.12
WBGene00014246	7.57731	1.54e-09	2.58e-08		ZK1307.3
WBGene00017056	7.57078	2.4e-09	3.94e-08	D2062.4	D2062.4a
WBGene00022708	7.56044	3.82e-09	6.06e-08		ZK354.7
WBGene00200847	7.55936	2.09e-09	3.47e-08		T16A9.6
WBGene00011133	7.55665	1.18e-09	2e-08		R08A2.2
WBGene00195178	7.54813	9.04e-09	1.38e-07		ZC581.10
WBGene00194922	7.5462	3.88e-09	6.15e-08		F13E9.19
WBGene00010612	7.54124	2.75e-12	6.75e-11		K07A1.5
WBGene00003556	7.52832	2.65e-09	4.32e-08	nas-40	F54B8.13
WBGene00020802	7.52264	7.7e-09	1.19e-07	btb-2	T25D10.5
WBGene00013165	7.52213	1e-09	1.71e-08		Y53F4B.19
WBGene00014168	7.51755	1.98e-08	2.88e-07	ZK945.6	ZK945.6a
WBGene00022700	7.51676	2.43e-08	3.49e-07		ZK353.4
WBGene00235297	7.50861	1.76e-08	2.58e-07		F56D6.20
WBGene00009755	7.50831	3.38e-08	4.74e-07		F46A9.2
WBGene00012087	7.4981	1.49e-37	4.16e-35		T27E7.1
WBGene00018792	7.49796	1.08e-08	1.63e-07		F54C1.8
WBGene00008529	7.49176	1.03e-11	2.32e-10		F02E9.3
WBGene00008508	7.46181	3.42e-12	8.27e-11		F01G10.5
WBGene00017672	7.46009	1.25e-09	2.11e-08		F21F3.2
WBGene00002193	7.45802	8.96e-12	2.03e-10	kin-5	T13H10.1
WBGene00012010	7.458	7.22e-09	1.12e-07		T25B9.4
WBGene00017673	7.45392	2.31e-09	3.8e-08		F21F3.3
WBGene00010181	7.44008	1.01e-08	1.53e-07		F57A8.6
WBGene00012809	7.43552	1.72e-28	2.66e-26		Y43F8A.2
WBGene00044261	7.4326	5.44e-09	8.51e-08		Y87G2A.20
WBGene00077522	7.43008	3.03e-31	5.38e-29		T10D4.15
WBGene00008313	7.4298	3.28e-09	5.29e-08		C54G4.3
WBGene00022709	7.42757	1.67e-12	4.23e-11		ZK354.8
WBGene00013299	7.42215	6.01e-09	9.36e-08	irld-18	Y57G11B.7
WBGene00015855	7.41722	8.38e-12	1.91e-10		C16C8.18
WBGene00014174	7.41592	1.48e-09	2.48e-08		ZK970.8
WBGene00017810	7.41566	3.43e-12	8.27e-11	clec-157	F26A1.12
WBGene00014201	7.40328	7.57e-09	1.17e-07		ZK1053.6
WBGene00019685	7.39451	4.41e-12	1.05e-10		K12H6.5
WBGene00044177	7.39003	9.36e-17	4.19e-15		C30G7.3
WBGene00009705	7.38404	2.68e-09	4.36e-08		F44F4.10
WBGene00009714	7.38294	3.77e-09	6e-08		F44G4.5
WBGene00019646	7.38273	2.76e-30	4.76e-28		K11D12.6
WBGene00012500	7.38211	4.49e-32	8.42e-30	hpo-2	Y26D4A.2
WBGene00012249	7.37457	3.92e-09	6.2e-08		W04E12.4
WBGene00017183	7.36444	7.04e-36	1.75e-33	scl-15	F02E11.5
WBGene00004964	7.36356	1.61e-08	2.38e-07	spe-10	AC3.10
WBGene00022143	7.35401	4e-09	6.33e-08		Y71G12B.3
WBGene00001487	7.34676	1.43e-11	3.16e-10	frk-1	T04B2.2a
WBGene00000389	7.34385	6.91e-09	1.07e-07	cdc-25.4	R05H5.2
WBGene00007793	7.33666	1.52e-11	3.33e-10		C28D4.5
WBGene00007159	7.33426	4.53e-26	5.66e-24		B0379.7
WBGene00197456	7.32279	1.07e-08	1.62e-07		C39E9.16
WBGene00194933	7.30688	1.29e-08	1.93e-07		T12A7.10
WBGene00008125	7.30585	4.74e-09	7.45e-08		C47A4.5
WBGene00002208	7.3043	3.6e-08	5.03e-07	kin-26	T06C10.6
WBGene00021381	7.29968	3.98e-27	5.43e-25	Y37E11B.10	Y37E11B.10a
WBGene00194783	7.28836	1.47e-11	3.25e-10		K03B8.14
WBGene00011173	7.28697	2.66e-16	1.13e-14	acs-18	R09E10.3
WBGene00017817	7.27361	3.01e-08	4.25e-07		F26B1.5
WBGene00008154	7.27358	5.35e-09	8.37e-08	C47E12.11	C47E12.11a
WBGene00013811	7.2711	2.42e-08	3.47e-07	Y116A8C.38	Y116A8C.38a
WBGene00015994	7.26416	7.35e-12	1.69e-10		C18H7.4
WBGene00009581	7.25798	1.99e-16	8.56e-15		F40F9.3
WBGene00044222	7.25657	1.67e-32	3.3e-30		T16G12.10
WBGene00011841	7.24827	4.84e-08	6.66e-07	scl-25	T19C9.5
WBGene00008950	7.23672	1.62e-11	3.55e-10	wht-5	F19B6.4
WBGene00044005	7.22813	8.66e-09	1.33e-07		F37C12.18
WBGene00012871	7.22449	5.01e-09	7.86e-08		Y45F10B.3
WBGene00016843	7.21837	2.6e-08	3.72e-07		C50F7.3
WBGene00017021	7.21408	1.76e-11	3.83e-10		D1022.2
WBGene00017784	7.212	1.03e-33	2.21e-31		F25E5.3
WBGene00017525	7.21168	1.36e-08	2.03e-07		F16G10.10
WBGene00006553	7.19577	1.18e-11	2.65e-10	tbx-34	Y47D3A.10
WBGene00020356	7.18234	7.57e-16	3.06e-14		T08B6.9
WBGene00044476	7.18101	7.29e-08	9.83e-07		F56D6.14
WBGene00016413	7.17824	5.28e-08	7.23e-07		C34F11.1
WBGene00008186	7.16901	2.62e-08	3.74e-07	best-11	C49A1.3
WBGene00007461	7.16514	4.48e-08	6.22e-07		C08F11.14
WBGene00119201	7.15811	1.87e-15	7.24e-14		C08E8.11
WBGene00017139	7.15603	1.45e-08	2.15e-07	clec-141	EEED8.11
WBGene00023490	7.1435	3.08e-15	1.15e-13		F36A2.14
WBGene00016512	7.13983	2.83e-11	6e-10	C38C3.3	C38C3.3a
WBGene00010650	7.1354	2.65e-08	3.78e-07		K08C9.1
WBGene00015034	7.13193	7.95e-09	1.23e-07		B0207.11
WBGene00020071	7.11692	8.59e-09	1.32e-07		R13H9.5
WBGene00018528	7.11543	3.7e-08	5.16e-07		F47B3.4
WBGene00044777	7.11499	2.98e-08	4.22e-07		T02B11.9
WBGene00001424	7.11481	4.2e-08	5.84e-07	fis-1	F41G3.4
WBGene00017636	7.10482	5.37e-11	1.09e-09		F20D6.6
WBGene00018253	7.10341	1.08e-14	3.81e-13		F40H6.1
WBGene00014082	7.09532	4.2e-11	8.65e-10		ZK795.2
WBGene00015058	7.0936	2.45e-11	5.26e-10		B0222.10
WBGene00009149	7.09072	1.43e-08	2.13e-07		F26D2.10
WBGene00010228	7.07925	4.75e-25	5.26e-23	clec-161	F58A4.5
WBGene00007733	7.07727	5.44e-42	2e-39	smz-1	C25G4.6
WBGene00017384	7.07296	3.29e-11	6.91e-10		F11G11.4
WBGene00003437	7.06957	9.02e-08	1.2e-06	msp-42	F26G1.8
WBGene00009938	7.06784	1.42e-10	2.73e-09		F52F12.5
WBGene00021007	7.06531	4.82e-24	4.85e-22		W03F11.4
WBGene00019667	7.06491	5.98e-08	8.14e-07		K12B6.2
WBGene00013933	7.06289	2.03e-42	7.93e-40	clec-99	ZK39.8
WBGene00020072	7.06029	2.01e-07	2.53e-06		R13H9.6
WBGene00010900	7.0552	5.46e-27	7.35e-25		M28.9
WBGene00173336	7.05066	1.04e-07	1.37e-06	21ur-10895	K01D12.16
WBGene00019015	7.04458	2.13e-14	7.26e-13		F57F4.1
WBGene00009463	7.03051	2.17e-08	3.13e-07		F36D1.4
WBGene00018649	7.02677	2.89e-08	4.1e-07		F49F1.9
WBGene00017175	7.02642	1.8e-08	2.63e-07	irld-3	F02C9.4
WBGene00014179	7.01353	7.45e-34	1.66e-31		ZK1010.5
WBGene00010876	7.01266	1.76e-08	2.58e-07		M05D6.3
WBGene00009313	7.01168	2.25e-10	4.23e-09		F32B4.2
WBGene00235281	7.00453	1e-07	1.32e-06		Y4C6A.68
WBGene00021472	7.00424	1.04e-14	3.69e-13		Y39G10AR.16
WBGene00019024	7.00149	2.23e-10	4.19e-09		F58A6.5
WBGene00013524	6.99563	1.53e-07	1.97e-06		Y73F8A.15
WBGene00015661	6.99217	7.97e-08	1.07e-06		C09H5.7
WBGene00016839	6.98959	5.63e-15	2.06e-13		C50F2.5
WBGene00011467	6.98877	9.04e-11	1.78e-09	decr-1.3	T05C12.3
WBGene00020223	6.98386	9.89e-32	1.81e-29		T05A7.6
WBGene00011290	6.98281	2.01e-07	2.53e-06		R102.3
WBGene00010728	6.97843	4.4e-08	6.11e-07		K09G1.2
WBGene00004971	6.96408	2.49e-08	3.56e-07	spe-17	ZK617.3
WBGene00005013	6.95965	2.8e-08	3.97e-07	jmjd-1.1	F43G6.6
WBGene00004455	6.95578	5.22e-07	6.26e-06	rpl-42	C09H10.1
WBGene00011855	6.95418	2.3e-08	3.31e-07	clec-183	T20D3.1
WBGene00017035	6.95302	6.03e-08	8.2e-07		D1065.3
WBGene00194864	6.95084	8.74e-08	1.17e-06		Y66A7A.9
WBGene00018082	6.94954	1.39e-07	1.8e-06		F36A4.3
WBGene00219326	6.94502	2.16e-08	3.12e-07		F36D3.16
WBGene00077450	6.94116	9.5e-08	1.26e-06		K06B4.15
WBGene00018163	6.93865	1.48e-07	1.92e-06		F38A5.6
WBGene00020991	6.93271	2.87e-08	4.07e-07		W03D8.10
WBGene00010510	6.9225	1.2e-22	1.06e-20	ent-3	K02E11.1
WBGene00009446	6.91713	5.12e-07	6.15e-06		F35H8.1
WBGene00008754	6.91697	7.08e-08	9.57e-07		F13E9.5
WBGene00012357	6.91645	4.87e-18	2.52e-16		W09D6.4
WBGene00014048	6.91637	1.11e-07	1.46e-06		ZK666.8
WBGene00013523	6.91425	1.95e-07	2.47e-06		Y73F8A.14
WBGene00006058	6.90884	4.83e-15	1.77e-13	sst-20	F54C1.9
WBGene00011669	6.90297	5.98e-08	8.14e-07		T09F5.10
WBGene00012036	6.90187	1.11e-07	1.46e-06	clec-103	T26E3.1
WBGene00022705	6.90076	2.69e-32	5.21e-30	ZK354.2	ZK354.2a
WBGene00201357	6.90013	5.16e-07	6.19e-06		F58A4.22
WBGene00013521	6.88869	3.48e-07	4.27e-06		Y73F8A.12
WBGene00013987	6.86741	2.9e-20	1.95e-18		ZK512.8
WBGene00011954	6.86429	3.27e-17	1.56e-15		T23F11.2
WBGene00197897	6.85959	3.99e-07	4.85e-06		F58A4.19
WBGene00009487	6.8512	1.33e-18	7.29e-17	clec-232	F36G9.11
WBGene00000663	6.8499	5.89e-05	0.000513613	col-88	W05G11.3
WBGene00021001	6.84988	3.78e-07	4.62e-06		W03F9.3
WBGene00013824	6.84598	2.14e-07	2.7e-06		Y116F11B.8
WBGene00077569	6.84558	2.38e-07	2.99e-06		F53F4.18
WBGene00017213	6.82539	4.21e-07	5.11e-06		F07E5.8
WBGene00008299	6.8228	1.12e-07	1.47e-06		C54D10.4
WBGene00008141	6.82133	7.36e-08	9.91e-07		C47E8.1
WBGene00017978	6.81793	6.12e-14	1.97e-12		F32B5.4
WBGene00020659	6.80764	8.52e-10	1.47e-08		T21G5.1
WBGene00016675	6.80532	5.4e-08	7.37e-07		C45G9.4
WBGene00016605	6.79878	3.85e-13	1.07e-11		C43E11.5
WBGene00012741	6.78886	7.4e-10	1.29e-08		Y40H4A.2
WBGene00000860	6.78604	1.83e-07	2.33e-06	cwp-2	C37H5.11
WBGene00235293	6.78485	2.65e-07	3.3e-06		F56D6.19
WBGene00016054	6.78376	7.93e-13	2.11e-11		C24D10.2
WBGene00021969	6.78016	1.15e-17	5.66e-16		Y57G7A.6
WBGene00019410	6.77876	4.41e-10	7.96e-09		K05F1.9
WBGene00195835	6.77805	1.49e-06	1.7e-05		C34B2.12
WBGene00018081	6.77116	1.5e-07	1.94e-06		F36A4.2
WBGene00009708	6.77013	3.74e-14	1.24e-12		F44G3.7
WBGene00219411	6.76795	2.93e-07	3.63e-06		T14G12.11
WBGene00007763	6.76426	1.37e-07	1.78e-06		C27B7.6
WBGene00007633	6.76375	1.7e-07	2.18e-06	C16D2.1	C16D2.1a
WBGene00020409	6.76168	3.57e-07	4.38e-06		T10D4.7
WBGene00018124	6.76164	3.46e-07	4.25e-06		F36H12.10
WBGene00015305	6.76035	1.5e-07	1.93e-06		C01G5.3
WBGene00007735	6.75946	4.29e-07	5.2e-06		C25G4.8
WBGene00012223	6.75859	4.83e-07	5.82e-06		W03C9.8
WBGene00020177	6.75524	3.55e-07	4.35e-06		T02H6.7
WBGene00010300	6.75495	8.64e-08	1.15e-06		F59A1.15
WBGene00010485	6.74584	1.53e-40	5.08e-38	ant-1.3	K01H12.2
WBGene00008659	6.74403	5.42e-20	3.51e-18	clec-151	F10F2.7
WBGene00019260	6.74245	9.02e-08	1.2e-06		H34I24.1
WBGene00015634	6.73125	1.12e-22	9.98e-21		C09D4.3
WBGene00014104	6.72788	1.77e-07	2.26e-06		ZK849.6
WBGene00012120	6.72227	8.03e-08	1.08e-06		T28C6.5
WBGene00019949	6.71628	3.54e-10	6.49e-09	R08C7.5	R08C7.5a
WBGene00008383	6.71139	2.62e-09	4.28e-08		D1081.5
WBGene00019951	6.69902	1.6e-07	2.06e-06		R08C7.8
WBGene00010992	6.69886	1.22e-07	1.6e-06		R03D7.8
WBGene00006047	6.69755	3.69e-18	1.93e-16	ssp-19	C55C2.2
WBGene00009268	6.69507	7e-14	2.23e-12		F30A10.11
WBGene00010366	6.6949	3.18e-22	2.68e-20		H05L14.1
WBGene00017788	6.68924	4.86e-51	3.57e-48		F25E5.7
WBGene00016462	6.68641	1.1e-15	4.34e-14	C35E7.10	C35E7.10a
WBGene00008259	6.6787	1.71e-09	2.85e-08		C52E4.7
WBGene00018314	6.67711	1.01e-29	1.69e-27	F41H10.1
WBGene00009402	6.6715	5.79e-07	6.92e-06		F35C11.3
WBGene00015845	6.66471	7.41e-17	3.34e-15		C16C8.7
WBGene00012402	6.66343	2.61e-07	3.25e-06	sfxn-1.3	Y6E2A.9a
WBGene00019950	6.65811	1.43e-07	1.85e-06	clec-175	R08C7.6
WBGene00020117	6.65111	5.88e-10	1.04e-08		R155.3
WBGene00016612	6.64704	1.93e-12	4.81e-11		C43G2.3
WBGene00009548	6.64116	1.68e-13	4.94e-12		F38H4.4
WBGene00011336	6.63908	2.41e-09	3.96e-08	ubxn-5	T01E8.9
WBGene00007209	6.6279	2.57e-13	7.3e-12		BE10.1
WBGene00077638	6.62227	6.43e-07	7.62e-06		Y6G8.13
WBGene00007777	6.61439	4.56e-28	6.76e-26		C27D8.1
WBGene00044306	6.59884	2.82e-07	3.5e-06		F58F9.8
WBGene00022064	6.59349	3.63e-07	4.45e-06		Y67D8B.5
WBGene00015629	6.59046	1.82e-13	5.32e-12		C09B9.4
WBGene00006050	6.5844	2.05e-37	5.55e-35	ssq-1	K07F5.11
WBGene00008871	6.58336	2.97e-07	3.67e-06	tag-314	F15H10.4
WBGene00015511	6.58084	2.74e-07	3.41e-06		C06A6.7
WBGene00018968	6.58019	4.97e-16	2.06e-14		F56D2.8
WBGene00014241	6.57551	1.28e-06	1.48e-05		ZK1251.3
WBGene00013475	6.57406	3.57e-07	4.38e-06		Y69E1A.3
WBGene00169631	6.5635	7.23e-07	8.53e-06	21ur-14353	F40F9.12
WBGene00007081	6.5607	3.61e-09	5.75e-08		AH6.3
WBGene00012711	6.56043	2.02e-06	2.26e-05		Y39E4A.1
WBGene00014029	6.55676	2.46e-09	4.03e-08		ZK637.12
WBGene00010874	6.55567	1.07e-06	1.24e-05		M05D6.1
WBGene00016963	6.54705	3.19e-07	3.94e-06		C56C10.6
WBGene00044298	6.54556	3.15e-06	3.43e-05		T23B7.2
WBGene00009704	6.54414	2.37e-06	2.62e-05		F44F4.9
WBGene00012171	6.54144	3.98e-06	4.25e-05		W01B6.4
WBGene00050896	6.53985	1.64e-06	1.86e-05	ttr-56	F56F4.9
WBGene00235368	6.53755	2.02e-17	9.75e-16		F49F1.18
WBGene00011918	6.5346	5.06e-26	6.23e-24		T22C1.8
WBGene00012177	6.53258	4.72e-09	7.43e-08	decr-1.2	W01C9.4
WBGene00018098	6.52644	6.46e-07	7.65e-06		F36F12.7
WBGene00044511	6.52203	1.48e-06	1.68e-05	clec-181	Y59H11AR.5
WBGene00013800	6.51576	4.23e-07	5.14e-06		Y116A8C.23
WBGene00021968	6.5151	1.75e-09	2.91e-08		Y57G7A.5
WBGene00044427	6.51008	3.81e-06	4.08e-05		F56A6.5
WBGene00019356	6.50891	5.22e-06	5.48e-05		K03B4.6
WBGene00235282	6.50536	1.97e-09	3.26e-08		F17E9.18
WBGene00006409	6.50383	6.74e-09	1.05e-07	hdl-2	C09G9.4
WBGene00013723	6.49833	4.17e-27	5.66e-25		Y106G6H.13
WBGene00009501	6.49611	2.78e-07	3.45e-06		F37A8.1
WBGene00013656	6.49338	4.37e-07	5.3e-06		Y105C5B.17
WBGene00010653	6.4873	1.15e-06	1.33e-05		K08C9.6
WBGene00009391	6.48604	2.07e-09	3.42e-08		F35C5.3
WBGene00021384	6.47196	2.16e-06	2.4e-05		Y37F4.3
WBGene00010869	6.47097	2.42e-18	1.29e-16		M05B5.1
WBGene00002120	6.4687	3.36e-09	5.4e-08	ins-37	F08G2.6
WBGene00011379	6.46658	1.28e-12	3.28e-11		T02E1.7
WBGene00017540	6.46095	2.37e-09	3.91e-08		F17E9.3
WBGene00014154	6.45622	2.6e-09	4.26e-08		ZK930.4
WBGene00022874	6.44045	3.04e-16	1.29e-14	nep-25	ZK1248.1
WBGene00009884	6.43655	3.47e-51	2.66e-48		F49C12.15
WBGene00016826	6.43317	1.24e-08	1.86e-07	C50E10.2	C50E10.2a
WBGene00017215	6.43086	1.36e-18	7.45e-17		F07F6.1
WBGene00009459	6.42334	7.36e-12	1.69e-10		F36A2.12
WBGene00018575	6.4144	1.44e-12	3.66e-11	clec-119	F47F6.5
WBGene00014170	6.41157	5.62e-06	5.89e-05		ZK945.8
WBGene00044158	6.4071	2.8e-06	3.06e-05		Y53C12A.8
WBGene00235364	6.40705	1.41e-06	1.61e-05		F49F1.4
WBGene00009143	6.40572	1.98e-12	4.93e-11		F26A3.5
WBGene00007248	6.39472	5.56e-51	3.85e-48	catp-4	C01G12.8
WBGene00012504	6.39346	1.87e-06	2.11e-05	clec-108	Y26D4A.6
WBGene00019059	6.39344	1.94e-06	2.18e-05		F58F9.6
WBGene00021591	6.39259	4.98e-07	5.99e-06	Y46D2A.3	Y46D2A.3a
WBGene00007448	6.39075	1.19e-15	4.7e-14		C08F8.6
WBGene00019096	6.38261	8.32e-07	9.75e-06	cysl-4	F59A7.9
WBGene00019430	6.3824	6.89e-36	1.73e-33		K06A5.2
WBGene00017910	6.38238	4.49e-06	4.76e-05		F28H1.5
WBGene00044475	6.37915	6.58e-12	1.52e-10		F56D6.13
WBGene00010324	6.37639	6.63e-07	7.85e-06		F59C6.3
WBGene00195227	6.36919	1.11e-05	0.000111079		Y71A12B.23
WBGene00015937	6.36425	4.73e-16	1.97e-14		C17H12.12
WBGene00018324	6.36249	2.17e-12	5.39e-11		F42A6.2
WBGene00009956	6.34169	9.8e-09	1.49e-07		F53B2.5
WBGene00018580	6.32866	9.6e-09	1.46e-07		F47G6.3
WBGene00018502	6.31856	1.11e-06	1.28e-05		F46F5.11
WBGene00008230	6.31684	1.88e-12	4.7e-11	pfk-2	C50F4.2
WBGene00021997	6.31494	3.57e-06	3.85e-05		Y59E9AR.1
WBGene00023424	6.30991	1.03e-12	2.7e-11		C53D6.10
WBGene00013175	6.30729	3.76e-06	4.04e-05		Y53F4B.36
WBGene00013279	6.30595	8.3e-07	9.73e-06		Y57A10B.7
WBGene00018563	6.30156	2.87e-19	1.68e-17		F47D12.7
WBGene00077563	6.29993	3.61e-06	3.88e-05	peel-1	Y39G10AR.25
WBGene00003462	6.2975	5.82e-05	0.000507256	msp-74	F09C12.7
WBGene00018895	6.29277	1.29e-11	2.89e-10		F55F8.7
WBGene00013771	6.28835	8.87e-56	8.22e-53		Y113G7C.1
WBGene00086554	6.28769	1.52e-08	2.25e-07		D1081.12
WBGene00009759	6.28576	1.52e-06	1.73e-05	ttr-12	F46B3.4a
WBGene00009075	6.27617	1.49e-08	2.21e-07	F23B2.7	F23B2.7a
WBGene00015193	6.27414	1.82e-08	2.66e-07	clec-117	B0432.12
WBGene00009308	6.26906	1.43e-60	1.57e-57		F32A11.3
WBGene00016807	6.26855	1.96e-06	2.19e-05		C50D2.3
WBGene00008063	6.26632	2.72e-19	1.6e-17		C41G7.6
WBGene00015094	6.25127	5.33e-28	7.76e-26	B0261.6	B0261.6a
WBGene00015491	6.24903	2.52e-05	0.000234769		C05E4.12
WBGene00014225	6.24575	1.85e-06	2.08e-05		ZK1098.9
WBGene00007688	6.24564	8.59e-18	4.28e-16		C18E9.8
WBGene00009099	6.2356	1.7e-06	1.92e-05		F25B3.2
WBGene00020416	6.23529	1.59e-05	0.000154791		T10E9.6
WBGene00021958	6.23496	1.37e-05	0.000134192		Y57E12AL.4
WBGene00013684	6.22733	2.55e-15	9.6e-14		Y105E8A.27
WBGene00011295	6.22612	1.14e-05	0.000114391		R102.8
WBGene00009196	6.22297	8.9e-09	1.36e-07		F28B1.2
WBGene00018631	6.21631	5.02e-06	5.28e-05		F49D11.7
WBGene00015516	6.21566	5.65e-25	6.22e-23		C06A8.6
WBGene00013318	6.20774	1.81e-08	2.65e-07		Y57G11C.23
WBGene00007563	6.20446	1.24e-08	1.86e-07		C14A4.13
WBGene00017633	6.20106	5.12e-06	5.38e-05		F20D6.1
WBGene00014678	6.1994	9.69e-06	9.79e-05		C15H7.2
WBGene00015097	6.1737	2.12e-14	7.22e-13		B0273.1
WBGene00018001	6.16728	2.23e-07	2.81e-06		F33D11.2
WBGene00013125	6.16661	5.79e-15	2.11e-13	clec-92	Y52B11A.5
WBGene00198672	6.15882	6.43e-06	6.66e-05		F58A4.21
WBGene00016946	6.15557	6.09e-11	1.23e-09		C55B7.10
WBGene00019151	6.14864	3.53e-25	3.96e-23	pck-3	H04M03.1
WBGene00077750	6.14629	1.14e-05	0.000114391		W01B6.11
WBGene00007300	6.14393	1.37e-05	0.000134521		C04F12.6
WBGene00012174	6.14319	4.97e-05	0.000437681		W01B6.8
WBGene00012979	6.13774	1.93e-18	1.04e-16		Y48B6A.5
WBGene00002186	6.13397	2.02e-26	2.64e-24	kel-10	T16H12.6
WBGene00012012	6.12971	1.14e-16	5.04e-15		T25B9.6
WBGene00010933	6.12702	5.21e-08	7.14e-07		M162.7
WBGene00012605	6.12511	5.32e-20	3.46e-18		Y38F1A.1
WBGene00077548	6.12031	3.81e-06	4.08e-05		F21C3.7
WBGene00020986	6.11455	2.05e-08	2.97e-07		W03D8.3
WBGene00194816	6.10796	1.4e-13	4.2e-12		ZK616.61
WBGene00009042	6.1048	4.56e-08	6.31e-07		F22B5.4
WBGene00019248	6.10429	3.48e-06	3.76e-05		H27M09.5
WBGene00012250	6.1009	5.7e-06	5.95e-05	W04E12.5	W04E12.5a
WBGene00019531	6.09934	2.64e-17	1.26e-15	scrm-5	K08D10.8
WBGene00020707	6.09809	2.21e-14	7.49e-13	wago-10	T22H9.3
WBGene00007446	6.09789	8.54e-15	3.07e-13	mboa-4	C08F8.4a
WBGene00021212	6.09693	3.14e-11	6.62e-10		Y18H1A.8
WBGene00008312	6.09409	5.9e-11	1.19e-09		C54G4.2
WBGene00001245	6.09215	4.67e-08	6.44e-07	elo-7	F56H11.3a
WBGene00000012	6.08986	9.47e-12	2.14e-10	abf-1	C50F2.9
WBGene00007795	6.08629	8.56e-06	8.72e-05		C28D4.8
WBGene00009457	6.08469	1.16e-26	1.55e-24		F36A2.10
WBGene00020898	6.07983	2.99e-05	0.000273804		T28D9.9
WBGene00021608	6.0703	2.68e-06	2.94e-05		Y46H3D.1
WBGene00004899	6.06931	7.86e-06	8.05e-05	snb-5	C30A5.5
WBGene00022833	6.06703	1.28e-05	0.000127068		ZK973.4
WBGene00022589	6.06618	2.57e-06	2.83e-05		ZC317.6
WBGene00016322	6.06349	1.89e-11	4.1e-10		C32E8.4
WBGene00020042	6.06323	3.77e-06	4.04e-05		R13A1.3
WBGene00019257	6.06177	7.27e-08	9.81e-07	dhhc-13	H32C10.3
WBGene00197738	6.0518	3.55e-05	0.000319661		F43G9.15
WBGene00018134	6.05018	9.4e-16	3.77e-14		F37A4.4
WBGene00011174	6.04742	3.39e-05	0.000307002	R09E10.4	R09E10.4a
WBGene00017553	6.0458	1.62e-13	4.78e-12	nep-8	F18A12.4
WBGene00014997	6.04416	3.76e-06	4.03e-05		AC7.3
WBGene00009030	6.04094	9.95e-20	6.09e-18	clec-233	F21H7.4
WBGene00015230	6.04022	4.63e-08	6.4e-07	tag-344	B0511.4
WBGene00014703	6.03724	2.26e-05	0.000212841		C47A4.4
WBGene00169245	6.03702	1.6e-10	3.07e-09	21ur-13800	C17H1.22
WBGene00013999	6.03263	1.84e-17	8.99e-16		ZK550.5
WBGene00022634	6.03172	4.15e-13	1.14e-11		ZC581.7
WBGene00012173	6.02764	5.73e-08	7.82e-07		W01B6.6
WBGene00008772	6.02571	0.00771047	0.037947	irld-4	F13G11.2
WBGene00015987	6.02176	9e-11	1.78e-09		C18G1.9
WBGene00007323	6.01486	4.54e-06	4.81e-05	fbxa-155	C05B5.6
WBGene00010226	6.01397	2.87e-37	7.56e-35		F58A4.1
WBGene00011438	6.01051	1.33e-09	2.25e-08		T04F3.3
WBGene00013449	6.00958	1.46e-13	4.34e-12		Y67A6A.1
WBGene00014100	6.00857	4.06e-11	8.39e-10		ZK849.1
WBGene00010821	6.00716	3.67e-43	1.58e-40		M01G12.7
WBGene00009683	6.00611	5.34e-08	7.3e-07		F44D12.6
WBGene00022443	6.0009	4.12e-06	4.4e-05		Y110A2AL.6
WBGene00021118	5.99548	3.59e-35	8.32e-33	clec-125	W09G10.6
WBGene00044203	5.98782	0.000180239	0.00140475		T02E9.6
WBGene00017455	5.98653	2.84e-10	5.28e-09		F14D2.7
WBGene00013775	5.98528	6.05e-05	0.000525586		Y116A8A.4
WBGene00020003	5.98459	3.68e-19	2.14e-17		R11E3.1
WBGene00006039	5.98333	9.05e-101	2.66e-97	ssp-10	K07F5.9
WBGene00009684	5.97931	8.09e-06	8.27e-05	msd-3	F44D12.7
WBGene00004904	5.9783	2.01e-21	1.59e-19	snf-5	Y46G5A.30
WBGene00015114	5.97619	4.06e-05	0.000363168		B0281.8
WBGene00044501	5.97154	1.03e-05	0.000103685		C55C3.8
WBGene00009893	5.96723	8.42e-06	8.58e-05		F49E11.7
WBGene00007224	5.96708	4.6e-06	4.87e-05		C01G6.2
WBGene00009753	5.94967	8.32e-08	1.11e-06	scrm-6	F46A8.10
WBGene00012595	5.94753	3.46e-48	2.1e-45		Y38E10A.17
WBGene00013747	5.94729	6.84e-06	7.05e-05	spe-19	Y113G7A.10
WBGene00000859	5.94469	5.01e-06	5.28e-05	cwp-1	C37H5.10
WBGene00010136	5.93901	7.16e-18	3.61e-16		F55H12.5
WBGene00194733	5.93684	3.19e-05	0.000290303		Y41C4A.21
WBGene00015331	5.93253	6.36e-06	6.6e-05		C02B10.6
WBGene00018165	5.93032	2.54e-05	0.00023577		F38A5.8
WBGene00022888	5.91746	3.45e-20	2.27e-18	rnh-1.1	ZK1290.6
WBGene00013337	5.9172	7.09e-05	0.000608119		Y57G11C.48
WBGene00021908	5.9134	1.71e-10	3.27e-09		Y55B1AR.4
WBGene00016954	5.91099	3.14e-13	8.81e-12		C55C3.4
WBGene00220061	5.90778	1.95e-05	0.000186325		T07D4.7
WBGene00007305	5.90691	7.92e-14	2.5e-12		C04G2.2
WBGene00013158	5.90645	5.33e-14	1.73e-12	Y53F4B.11	Y53F4B.11a
WBGene00007080	5.90424	1.3e-07	1.7e-06	sfxn-1.1	AH6.2
WBGene00017050	5.90413	7.81e-05	0.000662984		D2024.1
WBGene00009269	5.90125	1.69e-07	2.16e-06		F30A10.12
WBGene00044207	5.89549	2.88e-07	3.57e-06	Y6G8.5	Y6G8.5a
WBGene00020289	5.89521	2.8e-13	7.94e-12		T06C10.3
WBGene00012761	5.89432	1.96e-07	2.48e-06		Y41C4A.18
WBGene00020533	5.88642	1.41e-05	0.000138263		T16A1.2
WBGene00011921	5.8812	2.34e-05	0.000219703		T22C1.12
WBGene00018551	5.86265	3.93e-05	0.000352048		F47C12.8
WBGene00003906	5.86223	1.82e-05	0.000175266	paf-1	W03G9.6
WBGene00002018	5.86178	3.12e-05	0.000284257	hsp-16.41	Y46H3A.2
WBGene00007597	5.86079	2.86e-09	4.65e-08		C15A11.2
WBGene00015944	5.85925	8.32e-10	1.44e-08		C18A3.7
WBGene00009685	5.85313	4.78e-15	1.76e-13	F44D12.8	F44D12.8a
WBGene00009959	5.85313	1.15e-46	5.77e-44	F53B6.4	F53B6.4a
WBGene00018135	5.85241	1.42e-21	1.15e-19		F37A4.5
WBGene00014116	5.84082	2.08e-15	8e-14		ZK858.2
WBGene00022707	5.83736	2.57e-10	4.8e-09		ZK354.6
WBGene00044448	5.82932	7.48e-06	7.67e-05		ZK783.6
WBGene00007888	5.82823	6.34e-05	0.000546626	ttr-9	C33A12.15
WBGene00009016	5.82747	5.66e-07	6.77e-06		F21D9.2
WBGene00008092	5.82658	4.11e-10	7.47e-09	gmeb-3	C44F1.2
WBGene00010578	5.82079	1.18e-13	3.62e-12		K04H8.3
WBGene00022650	5.81608	3.72e-12	8.91e-11		ZK84.2
WBGene00014127	5.80596	1.63e-10	3.13e-09		ZK892.3
WBGene00021878	5.80535	1.75e-20	1.22e-18		Y54G2A.13
WBGene00014062	5.80444	5.78e-07	6.9e-06		ZK673.6
WBGene00001605	5.80282	3.85e-10	7.04e-09	gln-4	T25C8.3
WBGene00012636	5.80199	1.54e-05	0.000150448	Y38H8A.2	Y38H8A.2a
WBGene00009550	5.8017	1.24e-09	2.1e-08		F38H4.6
WBGene00020067	5.79588	3.91e-07	4.76e-06	clec-158	R13F6.8
WBGene00019165	5.79367	2.19e-12	5.43e-11	mpz-4	H06H21.9
WBGene00206357	5.79296	1.33e-05	0.000131175		C09D4.9
WBGene00016491	5.79159	1.1e-15	4.34e-14	acdh-5	C37A2.3
WBGene00016437	5.7841	1.2e-07	1.57e-06		C35B1.8
WBGene00015032	5.78354	1.82e-05	0.000175455		B0207.9
WBGene00012547	5.77574	1.17e-05	0.000117064		Y37D8A.5
WBGene00004962	5.77552	1.26e-12	3.23e-11	spe-8	F53G12.6
WBGene00008994	5.77271	1.46e-09	2.46e-08		F21A3.4
WBGene00194646	5.76826	1.37e-09	2.32e-08		Y105C5A.1270
WBGene00019409	5.76365	0.000129065	0.0010431		K05F1.8
WBGene00016053	5.76139	1.84e-12	4.62e-11		C24D10.1
WBGene00015241	5.75849	1.34e-05	0.000132152		B0524.2
WBGene00007792	5.75436	2.56e-05	0.000237396		C28D4.4
WBGene00021889	5.75205	1.59e-05	0.000154846		Y54G2A.24
WBGene00043466	5.74721	4.98e-05	0.000438301	R05G6.3
WBGene00044393	5.74603	9.36e-10	1.61e-08		ZK1248.20
WBGene00015909	5.73618	4.28e-05	0.000382049	clec-124	C17F4.1
WBGene00020435	5.73366	2.92e-10	5.41e-09		T11F8.4
WBGene00011046	5.73264	6.38e-10	1.12e-08		R05H10.7
WBGene00016010	5.73119	3.75e-10	6.86e-09	C23G10.1	C23G10.1a
WBGene00077685	5.72675	4.8e-07	5.8e-06		C04F12.12
WBGene00018994	5.72622	4.55e-05	0.000404702		F56H1.3
WBGene00009692	5.72509	0.000192478	0.00149025		F44E5.5
WBGene00000639	5.72478	9.59e-05	0.000799329	col-63	ZK265.2
WBGene00019586	5.72298	9.52e-36	2.3e-33		K09F6.3
WBGene00016327	5.72129	6.04e-22	4.97e-20		C32E12.1
WBGene00198971	5.72095	6.17e-07	7.33e-06		F07F6.10
WBGene00022094	5.71687	2.14e-05	0.000202583		Y69A2AR.23
WBGene00015030	5.71539	9.02e-10	1.56e-08		B0207.7
WBGene00009195	5.70638	2.35e-07	2.95e-06	hpo-33	F28B1.1
WBGene00007610	5.70614	3.34e-17	1.58e-15		C15H7.3
WBGene00011749	5.70435	6.97e-05	0.000597753	ssp-36	T13F2.12
WBGene00201674	5.6984	0.000173763	0.00136089		C06A8.16
WBGene00008649	5.69128	2.74e-05	0.000251768		F10D11.3
WBGene00011466	5.68578	9.22e-14	2.87e-12		T05C12.1
WBGene00008539	5.68103	8.52e-05	0.000717449		F02H6.6
WBGene00219764	5.67904	1.84e-05	0.000176106	anr-47	Y67D8B.6
WBGene00020293	5.67884	1.45e-06	1.65e-05	nep-20	T06D4.4
WBGene00007740	5.67648	0.000133122	0.00107412		C26C6.6
WBGene00012604	5.67544	6.22e-05	0.000538049	nspe-2	Y38E10A.26
WBGene00020890	5.67267	7.19e-07	8.48e-06	fbxa-202	T28C12.3
WBGene00044763	5.66972	1.42e-05	0.00013878		ZK688.12
WBGene00009752	5.66149	0.000164416	0.00129345		F46A8.9
WBGene00022849	5.65771	3.03e-25	3.46e-23	acs-6	ZK1127.2
WBGene00006719	5.65687	1.75e-05	0.000169504	ubc-24	F49E12.4
WBGene00016185	5.65252	0.000130166	0.00105124		C28F5.4
WBGene00020635	5.65098	3.07e-09	4.96e-08		T20H4.2
WBGene00022570	5.64877	3.37e-05	0.000304778	sdz-35	ZC239.12
WBGene00015224	5.64305	4.7e-05	0.0004157		B0507.7
WBGene00017179	5.63573	7.15e-13	1.92e-11	wht-4	F02E11.1
WBGene00011619	5.62661	2.85e-05	0.00026155		T08G3.7
WBGene00020116	5.61648	9.88e-20	6.07e-18	moa-1	R155.2
WBGene00011617	5.6132	2.16e-09	3.57e-08		T08G3.4
WBGene00018284	5.6126	0.000125252	0.00101668		F41E6.1
WBGene00194912	5.61103	1.08e-06	1.25e-05		ZK856.18
WBGene00017099	5.60727	1.34e-10	2.6e-09		E02H9.1
WBGene00201537	5.60429	4.93e-14	1.62e-12		K01D12.18
WBGene00006049	5.60317	0.000552368	0.00385935	ssp-32	F32B6.7
WBGene00008581	5.60075	2.85e-05	0.00026155	acl-13	F08G5.2
WBGene00171975	5.60036	0.000133247	0.00107461	21ur-12271	F42G8.13
WBGene00044014	5.59899	2.24e-06	2.49e-05		F15H10.10
WBGene00004903	5.59321	3.31e-05	0.000300767	snf-4	Y46G5A.25
WBGene00013696	5.59272	7.44e-19	4.15e-17		Y106G6A.4
WBGene00219284	5.58914	6.06e-05	0.000525819		C41G7.15
WBGene00020661	5.58784	5.82e-39	1.65e-36	smz-2	T21G5.4
WBGene00016239	5.58651	9.48e-05	0.000790846		C30A5.4
WBGene00010241	5.58521	5.36e-32	9.94e-30		F58D2.2
WBGene00000710	5.58226	0.000633565	0.00435923	col-137	Y51H4A.9
WBGene00044347	5.58057	1.55e-11	3.39e-10		Y71G12B.30
WBGene00008272	5.57858	3.15e-05	0.000286868		C53B4.2
WBGene00022630	5.57566	0.000103665	0.000856053	fbxa-223	ZC513.10
WBGene00174525	5.57541	0.000153594	0.0012225	21ur-15246	K09B11.18
WBGene00004084	5.5737	4.23e-06	4.5e-05	pph-2	C29E6.3
WBGene00044015	5.56505	9.92e-05	0.00082436		K06A4.8
WBGene00206506	5.56341	0.000133304	0.00107461		F59A1.18
WBGene00020342	5.56199	0.000205973	0.00158636	fbxa-201	T08B1.5
WBGene00011114	5.56126	1.12e-16	5e-15		R07E5.6
WBGene00015628	5.55825	0.00088532	0.00586021	best-6	C09B9.3
WBGene00017370	5.54613	4.14e-05	0.000369805		F10G7.6
WBGene00014813	5.54278	8.51e-12	1.93e-10		M176.9
WBGene00013053	5.53817	9.18e-07	1.07e-05		Y50E8A.10
WBGene00013988	5.5371	6.02e-09	9.37e-08		ZK512.10
WBGene00045180	5.5367	0.000188466	0.00146047		K07F5.17
WBGene00219282	5.53015	0.000459118	0.00328291		F43G9.21
WBGene00009170	5.52772	6.25e-28	8.96e-26		F26F2.5
WBGene00022617	5.52556	3.35e-05	0.000303637		ZC477.2
WBGene00195240	5.52187	0.0001291	0.0010431		Y39B6A.69
WBGene00015210	5.51779	4.58e-05	0.000406544		B0496.1
WBGene00018301	5.51635	1.08e-13	3.33e-12		F41G3.5
WBGene00044447	5.51588	1.44e-08	2.14e-07		ZK688.10
WBGene00010634	5.51351	2.87e-09	4.65e-08		K07F5.6
WBGene00022699	5.51002	5.65e-05	0.000493629		ZK353.3
WBGene00013879	5.50887	3.07e-09	4.96e-08		ZC376.8
WBGene00044085	5.50179	0.00184393	0.0112501		Y105C5B.30
WBGene00004958	5.4944	2.04e-20	1.41e-18	spe-4	ZK524.1
WBGene00006111	5.4904	3.46e-06	3.74e-05	str-46	C31B8.6
WBGene00016085	5.48532	5.93e-14	1.92e-12		C25A8.5
WBGene00007977	5.48437	1.1e-20	7.8e-19	gska-3	C36B1.10
WBGene00018981	5.47783	0.000259155	0.00195829		F56F4.4
WBGene00007354	5.47628	1.44e-29	2.39e-27		C06A1.3
WBGene00044288	5.4738	9.97e-05	0.000827353		F30H5.5
WBGene00010915	5.4711	2.27e-10	4.27e-09		M110.7
WBGene00206368	5.46797	6.35e-05	0.000547232		Y39F10C.3
WBGene00219766	5.46333	5.18e-05	0.00045546	anr-42	Y71G12B.39
WBGene00009416	5.45888	2.09e-18	1.13e-16		F35E2.9
WBGene00015306	5.45756	2.5e-11	5.35e-10		C01G5.4
WBGene00007863	5.4527	9.08e-05	0.000760553	C32C4.3	C32C4.3a
WBGene00185117	5.45255	0.000378637	0.0027731		C45B11.9
WBGene00012115	5.45078	5.2e-18	2.65e-16		T28B8.4
WBGene00235300	5.44861	7.84e-05	0.000665279		T06A10.107
WBGene00017802	5.44854	9.16e-11	1.8e-09		F26A1.3
WBGene00014238	5.43997	4.07e-13	1.12e-11		ZK1225.4
WBGene00007661	5.43617	2.59e-06	2.84e-05		C17H1.8
WBGene00021115	5.43278	0.000215094	0.00164797		W09C3.8
WBGene00196608	5.43205	4.7e-05	0.0004157		F58A4.17
WBGene00015696	5.43114	2.22e-08	3.2e-07		C10H11.7
WBGene00044003	5.43108	5.93e-05	0.000515679		Y41E3.18
WBGene00013801	5.42313	3.3e-06	3.58e-05	Y116A8C.24	Y116A8C.24a
WBGene00235359	5.42115	3.18e-08	4.48e-07		F56D6.22
WBGene00013192	5.41996	2.29e-17	1.1e-15		Y54E2A.7
WBGene00022507	5.4164	6.5e-05	0.00055876		ZC21.8
WBGene00017172	5.40785	7.64e-05	0.000650127		F02C9.1
WBGene00008811	5.40747	3.17e-10	5.83e-09		F14F7.4
WBGene00022869	5.40712	0.000860225	0.00571773		ZK1240.4
WBGene00045508	5.40709	0.000353897	0.00260491		D1081.10
WBGene00019229	5.40477	2.68e-06	2.94e-05		H23L24.2
WBGene00020864	5.40346	3.12e-06	3.41e-05	oac-50	T27E4.6
WBGene00009592	5.39994	4.81e-11	9.81e-10		F40F12.3
WBGene00017055	5.39499	0.000183844	0.00142968		D2062.1
WBGene00022594	5.39325	8.03e-21	5.87e-19		ZC328.5
WBGene00011873	5.38686	0.000110492	0.000907745		T20G5.12
WBGene00007478	5.38609	3.17e-06	3.46e-05		C09F9.1
WBGene00206358	5.38147	0.000252094	0.0019082		F46E10.18
WBGene00009028	5.37874	3.47e-17	1.64e-15		F21H7.2
WBGene00235369	5.37834	0.000378972	0.0027744		K08D10.18
WBGene00045144	5.37646	0.00052599	0.00369262	Y64G10A.10	Y64G10A.10a
WBGene00189953	5.37443	0.000779749	0.00524418		R155.5
WBGene00045178	5.37062	1.35e-10	2.61e-09	fipr-27	Y51H4A.32
WBGene00196200	5.36994	9.09e-15	3.25e-13		Y58A7A.8
WBGene00044711	5.36972	9.48e-06	9.59e-05		C17H1.11
WBGene00010381	5.36867	2.63e-06	2.89e-05		H12D21.5
WBGene00017555	5.36815	1.37e-08	2.04e-07	nep-10	F18A12.6
WBGene00022628	5.36268	3.66e-06	3.93e-05		ZC513.3
WBGene00044912	5.36071	8.33e-05	0.000703277		H38K22.7
WBGene00021792	5.35341	0.000134114	0.00108015		Y52D5A.1
WBGene00000694	5.34842	4.71e-05	0.000416482	col-120	Y11D7A.11
WBGene00194803	5.34305	9.21e-06	9.35e-05		C25F9.16
WBGene00008235	5.33619	6.14e-08	8.33e-07		C50F4.10
WBGene00012690	5.33508	5.78e-06	6.01e-05		Y39B6A.31
WBGene00007359	5.33107	0.000557897	0.00388521		C06A12.8
WBGene00018500	5.32683	9.96e-05	0.000826699		F46F5.9
WBGene00011297	5.32176	1.74e-08	2.56e-07		R102.10
WBGene00022079	5.31996	6.18e-15	2.25e-13		Y69A2AR.8
WBGene00016742	5.31567	9.05e-08	1.2e-06		C48B6.4
WBGene00013296	5.31402	0.000107499	0.000885635		Y57G11B.3
WBGene00015596	5.29599	0.000261779	0.00197557	fbxa-161	C08E3.4
WBGene00016416	5.28569	4.17e-32	7.94e-30		C34F11.5
WBGene00195009	5.28456	0.000719038	0.00488435		F17E9.16
WBGene00008724	5.27655	2.33e-26	3e-24		F13A7.1
WBGene00016753	5.27497	1.59e-12	4.04e-11	oac-9	C48E7.8
WBGene00017705	5.27431	0.000250272	0.00189523		F22E5.6
WBGene00014007	5.27005	1.04e-13	3.2e-12		ZK596.2
WBGene00045306	5.26734	1.33e-05	0.000131197		ZC250.5
WBGene00005012	5.26661	4.49e-35	1.03e-32		F26F4.2
WBGene00007570	5.26368	1.36e-07	1.77e-06		C14A6.6
WBGene00006661	5.26246	0.000114459	0.000936158	twk-6	F17C8.5
WBGene00011493	5.26047	9.71e-24	9.56e-22		T05F1.8
WBGene00019562	5.25724	3.16e-06	3.44e-05		K09C6.8
WBGene00000756	5.25506	0.00127079	0.00803724	col-183	F02D10.1
WBGene00013815	5.25414	8.76e-05	0.000735837		Y116A8C.44
WBGene00012689	5.25281	1.37e-14	4.73e-13		Y39B6A.30
WBGene00022157	5.25004	3.66e-08	5.11e-07		Y71G12B.22
WBGene00007905	5.24913	6.87e-20	4.34e-18		C33G3.5
WBGene00008935	5.24593	0.000181165	0.00141072		F18C12.4
WBGene00013785	5.24432	1.77e-17	8.65e-16	nep-23	Y116A8C.4
WBGene00019920	5.24247	2.43e-08	3.49e-07	acs-15	R07C3.4
WBGene00219573	5.24231	2.4e-23	2.26e-21	anr-30	C54D10.21
WBGene00006416	5.24059	2.5e-28	3.83e-26	sams-5	T13A10.11a
WBGene00010323	5.2348	1.62e-07	2.07e-06	dhhc-12	F59C6.2
WBGene00018332	5.23453	9.81e-06	9.9e-05		F42A9.3
WBGene00044384	5.23189	0.000599392	0.00413703		F11G11.14
WBGene00011721	5.23148	0.000552767	0.0038606		T11G6.7
WBGene00022008	5.22823	9.16e-06	9.3e-05		Y59H11AM.4
WBGene00194731	5.21856	3.76e-08	5.24e-07		Y39A1A.27
WBGene00009166	5.21796	7.81e-125	6.88e-121		F26F2.1
WBGene00000256	5.21754	1.03e-07	1.37e-06	bli-6	Y73B6BL.34
WBGene00013411	5.21734	0.00179768	0.0110098		Y64G10A.1
WBGene00008651	5.21589	6.03e-12	1.41e-10		F10D11.5
WBGene00015988	5.21589	7.66e-08	1.03e-06		C18H2.1
WBGene00009908	5.21293	4.44e-19	2.54e-17		F49H6.5
WBGene00016388	5.21068	1.75e-11	3.82e-10		C34B2.3
WBGene00015854	5.20909	7.57e-06	7.75e-05		C16C8.17
WBGene00013713	5.20696	6.92e-20	4.35e-18		Y106G6G.4
WBGene00013701	5.20314	1.27e-19	7.74e-18		Y106G6D.4
WBGene00008758	5.20298	0.000433664	0.00313312	F13E9.9	F13E9.9a
WBGene00009005	5.20041	9.41e-06	9.52e-05		F21C3.6
WBGene00202013	5.19805	0.00214132	0.0127423		Y73F8A.1172
WBGene00018651	5.19733	0.000238906	0.00181539		F49F1.11
WBGene00020656	5.19693	0.00164751	0.0101644		T21E12.5
WBGene00235294	5.19629	0.000174842	0.00136751		Y69A2AR.47
WBGene00235305	5.18518	0.000706669	0.00481519		Y116A8C.469
WBGene00009169	5.17173	4.94e-47	2.72e-44	F26F2.4	F26F2.4a
WBGene00021358	5.17002	4.84e-23	4.39e-21	Y37E11AL.2	Y37E11AL.2a
WBGene00007512	5.1658	5.5e-08	7.5e-07	C10C6.3	C10C6.3a
WBGene00001839	5.15992	7.39e-17	3.34e-15	hdl-1	ZK829.2
WBGene00000711	5.15638	3.35e-06	3.64e-05	col-138	C52D10.13
WBGene00010301	5.1523	0.000847852	0.00564829		F59A1.16
WBGene00044787	5.15223	3.16e-05	0.00028759		C54D10.12
WBGene00000657	5.1517	1.23e-12	3.18e-11	col-81	F38A3.1
WBGene00011001	5.1499	0.000987795	0.00644408		R04B5.1
WBGene00019337	5.14967	9.9e-18	4.91e-16		K02F6.3
WBGene00008662	5.14078	0.000163459	0.00128764		F10G8.2
WBGene00008067	5.13693	6.24e-43	2.56e-40		C43D7.4
WBGene00195794	5.1338	0.00323909	0.0180778		B0393.11
WBGene00015004	5.12927	2.06e-05	0.000195452		B0034.4
WBGene00006625	5.12711	8.21e-08	1.1e-06	try-7	ZC581.6
WBGene00015572	5.1258	9.6e-10	1.65e-08		C07G1.6
WBGene00013834	5.12408	0.000193678	0.00149887	clec-261	ZC15.6
WBGene00020966	5.12031	1.43e-09	2.41e-08		W03A5.1
WBGene00044030	5.11604	7.91e-12	1.81e-10	Y17G7B.23	Y17G7B.23a
WBGene00021454	5.10991	0.000358211	0.00263446		Y39F10A.3
WBGene00007658	5.10211	7.48e-104	3.29e-100		C17H1.5
WBGene00018296	5.10013	0.000393875	0.00287209		F41F3.1
WBGene00013712	5.09697	2.18e-05	0.00020538	dlc-6	Y106G6G.3
WBGene00015892	5.08581	0.000284545	0.00213136		C17C3.9
WBGene00009641	5.08332	2.54e-15	9.58e-14		F42G4.2
WBGene00004973	5.08327	0.00209139	0.0125128	spe-27	C06E7.6
WBGene00016410	5.08311	0.000217551	0.00166534		C34E10.9
WBGene00018127	5.08013	1.53e-07	1.97e-06		F36H12.14
WBGene00045060	5.07753	0.000280188	0.00210368		F55B11.7
WBGene00012486	5.07702	9.58e-08	1.27e-06		Y18D10A.21
WBGene00011724	5.07186	0.000373779	0.00274208	scl-18	T12A7.3
WBGene00010155	5.07172	6.36e-16	2.59e-14		F56F3.4
WBGene00012913	5.067	2.85e-09	4.62e-08		Y46G5A.23
WBGene00020978	5.06672	0.00114187	0.00732937		W03B1.9
WBGene00020220	5.06603	0.000878823	0.00582158	clec-140	T05A7.2
WBGene00019425	5.0636	2.02e-07	2.55e-06		K06A1.2
WBGene00007274	5.06354	1.23e-13	3.73e-12		C03C11.1
WBGene00009695	5.06044	1.38e-07	1.79e-06		F44F1.3
WBGene00017106	5.05721	6.83e-33	1.42e-30		E02H9.9
WBGene00019150	5.05711	0.000837006	0.00558448		H04J21.1
WBGene00022032	5.056	7.6e-12	1.74e-10		Y65B4A.9
WBGene00018143	5.0549	5.9e-07	7.04e-06	oac-23	F37C4.3
WBGene00009129	5.05474	2.88e-12	7.04e-11		F25H5.7
WBGene00013170	5.048	2.57e-05	0.000238438		Y53F4B.24
WBGene00022476	5.04377	2.98e-20	1.99e-18	fbxa-75	Y119D3A.1
WBGene00168663	5.04009	0.00273624	0.0157063	21ur-11229	H32C10.46
WBGene00235288	5.0397	0.00232296	0.0136162		Y69A2AR.46
WBGene00044307	5.03736	0.00208332	0.0124849		F58F9.9
WBGene00017619	5.03649	1.62e-05	0.000157516		F20A1.8
WBGene00077629	5.03594	2.05e-20	1.41e-18		K10G4.13
WBGene00235313	5.03479	0.00164321	0.010152	C25E10.17	C25E10.17a
WBGene00013068	5.03458	0.000261232	0.00197313		Y51A2B.4
WBGene00012609	5.03389	0.000182687	0.00142131		Y38F1A.7
WBGene00013634	5.03306	4.59e-18	2.39e-16		Y105C5A.9
WBGene00019169	5.03295	5.39e-13	1.47e-11		H06I04.5
WBGene00016956	5.03294	3.23e-07	3.98e-06		C55C3.6
WBGene00000712	5.02484	1.36e-15	5.32e-14	col-139	F41F3.4
WBGene00006623	5.01583	3.37e-09	5.4e-08	try-5	K07B1.1
WBGene00021110	5.0062	5.12e-11	1.04e-09		W09C3.2
WBGene00000525	4.99956	9.14e-16	3.68e-14	clc-4	T05A10.2
WBGene00016825	4.99829	2.28e-14	7.72e-13		C50E10.1
WBGene00198765	4.99003	0.000572997	0.00397509		F54A3.10
WBGene00019642	4.98933	8.22e-17	3.68e-15		K11C4.1
WBGene00012905	4.98894	1.92e-08	2.79e-07		Y46G5A.14
WBGene00019086	4.98806	5.67e-20	3.65e-18		F59A6.4
WBGene00194700	4.98704	1.59e-16	6.93e-15		B0025.5
WBGene00004394	4.9839	8.94e-07	1.04e-05	rol-1	Y57A10A.11
WBGene00044018	4.97765	0.00210972	0.0125925		T04B2.8
WBGene00010373	4.97636	9.5e-10	1.63e-08		H08M01.1
WBGene00197054	4.97372	0.000538046	0.00376824		ZK512.13
WBGene00018652	4.96965	2.17e-05	0.000205089		F49F1.12
WBGene00018428	4.96314	0.00126201	0.00799272	fbxa-183	F44E7.6
WBGene00018068	4.96281	2.43e-05	0.000226617		F35H10.2
WBGene00045247	4.96115	2.8e-05	0.000257158		F54H12.8
WBGene00013396	4.961	0.00156961	0.00973145		Y62H9A.8
WBGene00009104	4.95879	3.25e-13	9.06e-12		F25C8.1
WBGene00018980	4.95091	7.79e-07	9.15e-06		F56F4.3
WBGene00009039	4.94945	2.32e-07	2.91e-06		F22B3.8
WBGene00194894	4.94587	3.81e-05	0.000342356		T05B4.14
WBGene00018121	4.94545	1.84e-10	3.51e-09		F36H12.5
WBGene00007727	4.94541	2.51e-07	3.13e-06		C25F9.8
WBGene00018505	4.94513	0.00717584	0.0357001		F46F5.14
WBGene00009643	4.94484	3.44e-05	0.000310406		F42G4.6
WBGene00013700	4.94379	3.12e-14	1.04e-12		Y106G6D.3
WBGene00020265	4.94082	2.54e-05	0.000235812	fbxa-196	T05H4.2
WBGene00009043	4.94076	6.53e-11	1.31e-09		F22B5.5
WBGene00015773	4.93971	0.00209707	0.0125383		C14E2.4
WBGene00008153	4.93838	3.28e-07	4.04e-06		C47E12.10
WBGene00196926	4.93691	0.000928439	0.00611804		Y39G8B.11
WBGene00022002	4.93626	0.0027179	0.0156397		Y59E9AR.7
WBGene00012191	4.93313	1.85e-05	0.000177829	W02A2.8	W02A2.8a
WBGene00010715	4.93044	2.16e-09	3.56e-08		K09C8.2
WBGene00021207	4.92612	5e-13	1.37e-11		Y18H1A.1
WBGene00012877	4.92289	0.00198228	0.0119739		Y45F10C.1
WBGene00013052	4.92244	4.65e-05	0.00041233	scrm-7	Y50E8A.9a
WBGene00017072	4.92205	6.65e-16	2.7e-14		D2096.5
WBGene00000703	4.92156	1.16e-08	1.75e-07	col-129	M18.1
WBGene00011171	4.92138	1.14e-14	4.01e-13		R09E10.1
WBGene00044634	4.92014	2.44e-05	0.000227831		C29E4.14
WBGene00015615	4.92004	0.00227376	0.0134036	fbxc-48	C08G5.2
WBGene00003538	4.91666	1.31e-12	3.35e-11	nas-19	K03B8.5
WBGene00018196	4.91499	2.93e-12	7.16e-11	nep-13	F39E9.4
WBGene00016212	4.9148	1.65e-05	0.000159666		C29F5.3
WBGene00013072	4.91124	0.000701973	0.0047906	Y51A2D.1	Y51A2D.1a
WBGene00008821	4.91032	0.000397926	0.00289512	best-12	F14H3.2
WBGene00021386	4.91024	5.14e-10	9.23e-09		Y37F4.5
WBGene00019062	4.90809	1.27e-06	1.46e-05		F58F12.2
WBGene00007657	4.90683	4.85e-74	7.13e-71		C17H1.4
WBGene00019626	4.90404	2.1e-14	7.17e-13		K10C9.7
WBGene00018360	4.90247	2.46e-08	3.52e-07	irld-8	F42G8.9
WBGene00018148	4.90111	0.000413061	0.00299533	F37C4.8	F37C4.8a
WBGene00219286	4.89752	1.3e-11	2.91e-10		C04F12.16
WBGene00023425	4.89439	3.92e-20	2.58e-18	try-9	B0286.6
WBGene00018773	4.88985	4.14e-14	1.37e-12		F53G12.8
WBGene00018839	4.88901	7.61e-07	8.96e-06		F54H5.2
WBGene00013437	4.88405	2.13e-10	4.03e-09		Y66D12A.11
WBGene00009168	4.88387	2.05e-92	5.16e-89		F26F2.3
WBGene00011405	4.88143	0.000514071	0.00362454	clec-155	T04A8.3
WBGene00013033	4.88143	2.61e-18	1.39e-16		Y49E10.10
WBGene00016040	4.87749	5.77e-20	3.69e-18		C24A11.1
WBGene00011789	4.8692	0.000671129	0.00460151		T15H9.4
WBGene00044243	4.86216	6.97e-07	8.22e-06		F16C3.4
WBGene00044377	4.85917	2.27e-05	0.000213586		Y49F6B.13
WBGene00011472	4.85545	0.00321686	0.0179708		T05C12.9
WBGene00012008	4.85467	0.000905876	0.00598708		T25B9.2
WBGene00007415	4.85403	6.49e-07	7.68e-06		C07E3.4
WBGene00011968	4.85259	9.27e-34	2.02e-31		T23G11.1
WBGene00012754	4.85042	3.07e-05	0.00027999		Y41C4A.7
WBGene00012786	4.84965	6.98e-24	6.95e-22		Y43C5B.3
WBGene00020041	4.84878	0.00775095	0.0381036		R13A1.1
WBGene00007986	4.84847	5.54e-13	1.51e-11		C36F7.5
WBGene00195165	4.84698	2.15e-18	1.16e-16		F57G4.11
WBGene00194788	4.84501	0.000849691	0.00565839		R02D5.10
WBGene00022541	4.84427	5.67e-05	0.000494949		ZC190.7
WBGene00013823	4.83966	3.81e-05	0.000342294		Y116F11B.7
WBGene00014229	4.82827	1.03e-12	2.69e-11		ZK1128.3
WBGene00006612	4.82381	4.66e-05	0.000412728	trf-1	F45G2.6
WBGene00015106	4.82242	7.82e-11	1.56e-09		B0280.11
WBGene00017875	4.82201	0.00945389	0.0448722		F28A10.7
WBGene00044911	4.82201	7.58e-05	0.000645997		H38K22.6
WBGene00014805	4.81635	0.00122894	0.00782029		K08H10.5
WBGene00008658	4.8097	6.34e-06	6.57e-05	clec-152	F10F2.6
WBGene00219309	4.80454	6.58e-50	4.29e-47		F26F2.13
WBGene00001414	4.80169	1.59e-26	2.11e-24	fer-1	F43G9.6a
WBGene00015028	4.80162	5.03e-76	8.06e-73		B0207.5
WBGene00016765	4.79916	1.42e-11	3.14e-10		C49C8.1
WBGene00015602	4.79835	9.21e-34	2.02e-31	fbxa-158	C08E3.10a
WBGene00009377	4.79495	4.01e-19	2.32e-17		F34D10.8
WBGene00010466	4.79102	2.86e-14	9.59e-13		K01D12.7
WBGene00009209	4.78974	4.68e-18	2.42e-16		F28C6.10
WBGene00013978	4.78765	1.64e-08	2.41e-07		ZK507.1
WBGene00015829	4.78546	1.75e-07	2.23e-06	math-15	C16C4.5
WBGene00005418	4.78489	1.04e-19	6.32e-18	srh-208	C43D7.6
WBGene00013085	4.7821	1.22e-08	1.83e-07	mpz-6	Y51B9A.3
WBGene00021010	4.77972	8.22e-11	1.63e-09		W03G1.2
WBGene00010980	4.77918	1.44e-18	7.89e-17		R02D5.7
WBGene00017815	4.77479	0.000730606	0.00495338		F26B1.1
WBGene00004811	4.77372	3.29e-09	5.29e-08	skr-5	F47H4.10
WBGene00013148	4.77336	5.79e-06	6.02e-05		Y53F4A.2
WBGene00006689	4.77204	0.00222945	0.0131821	twk-37	C48E7.9
WBGene00021117	4.77196	6.14e-17	2.83e-15	clec-126	W09G10.5
WBGene00021786	4.76937	8.19e-07	9.61e-06		Y51H7C.8
WBGene00007794	4.76814	1.11e-05	0.000111079		C28D4.7
WBGene00007269	4.7681	1.6e-08	2.37e-07		C03C10.2
WBGene00194659	4.7677	3.05e-12	7.39e-11	linc-1	W09C5.11
WBGene00022542	4.76449	9.41e-05	0.000785768		ZC190.8
WBGene00007117	4.75972	0.000100332	0.000831801	spe-42	B0240.2
WBGene00011790	4.74945	6.26e-05	0.000540187		T15H9.5
WBGene00018359	4.7461	3.71e-14	1.23e-12		F42G8.8
WBGene00012399	4.74554	0.000143276	0.00114974		Y6E2A.5
WBGene00007559	4.74112	1.98e-06	2.21e-05		C14A4.8
WBGene00219692	4.73885	0.00150745	0.00940237	linc-23	F40E3.10
WBGene00045344	4.73799	0.00687463	0.0344969		Y43F8C.23
WBGene00013412	4.73423	0.000790152	0.00530806		Y64G10A.2
WBGene00013526	4.73081	4.01e-12	9.59e-11		Y73F8A.20
WBGene00007335	4.72539	2.68e-09	4.36e-08		C05C12.1
WBGene00185006	4.72071	1.61e-06	1.82e-05		F59B2.15
WBGene00206372	4.72019	5.91e-05	0.000514483		B0454.26
WBGene00020292	4.71868	0.00213142	0.0126983	nep-19	T06D4.3
WBGene00197348	4.7168	0.00311355	0.0175158		T25B9.13
WBGene00019912	4.71491	1.92e-14	6.58e-13		R06B10.1
WBGene00235285	4.71439	0.00528429	0.027644		F56D6.18
WBGene00199884	4.71379	0.00607277	0.0310889		F43G9.18
WBGene00019461	4.71261	3.61e-13	1.01e-11	K07A3.3	K07A3.3a
WBGene00007611	4.70991	3.83e-06	4.09e-05		C15H7.4
WBGene00013995	4.70579	0.00126284	0.00799272	mboa-5	ZK550.1
WBGene00016953	4.70406	1.64e-19	9.84e-18		C55C3.3
WBGene00194702	4.69958	0.00261882	0.0151438		C32E8.12
WBGene00020105	4.69896	1.28e-19	7.75e-18		R148.7
WBGene00077699	4.69829	0.00018112	0.00141072		C45B11.8
WBGene00013374	4.69213	0.00157789	0.00977595		Y62E10A.3
WBGene00045402	4.68989	0.000110267	0.00090632		Y75B12B.13
WBGene00018347	4.68762	3.75e-13	1.04e-11		F42C5.5
WBGene00235341	4.68549	0.0100058	0.0470793		Y69A2AR.49
WBGene00044896	4.68164	3.46e-06	3.74e-05		K12C11.5
WBGene00015690	4.68031	0.000103365	0.000853977		C10G11.10
WBGene00015192	4.67928	8.86e-05	0.000743911		B0432.11
WBGene00019080	4.67312	0.00441955	0.0236974		F59A3.7
WBGene00006645	4.67217	0.000116489	0.000950368	tsp-19	D2092.7
WBGene00021967	4.66781	0.00185141	0.0112879	Y57G7A.3	Y57G7A.3a
WBGene00016525	4.66533	0.00683102	0.0343482	fbxa-12	C39B5.7
WBGene00044379	4.66528	1.91e-07	2.42e-06		F40H7.12
WBGene00021471	4.66434	4.69e-13	1.29e-11		Y39G10AR.15
WBGene00016083	4.65326	6.85e-11	1.37e-09		C25A8.2
WBGene00009115	4.65174	5.89e-16	2.41e-14	F25F2.1	F25F2.1a
WBGene00000626	4.64967	6.61e-06	6.84e-05	col-49	K09H9.3
WBGene00023483	4.64943	6.83e-21	5.05e-19		Y75B8A.39
WBGene00015421	4.64801	0.000188063	0.00145798		C04E6.4
WBGene00022550	4.64759	5.88e-16	2.41e-14		ZC196.6
WBGene00015834	4.64315	2.31e-08	3.33e-07	math-5	C16C4.10
WBGene00008660	4.6425	4.2e-11	8.65e-10	clec-153	F10F2.8
WBGene00015225	4.64026	1.1e-18	6.05e-17		B0507.8
WBGene00010672	4.63676	0.00834069	0.0404942		K08E7.4
WBGene00013886	4.63585	9.77e-08	1.29e-06		ZC412.5
WBGene00006509	4.63388	6.05e-21	4.51e-19	tag-164	Y76A2A.1
WBGene00020227	4.63204	1.51e-22	1.3e-20		T05A8.1
WBGene00010712	4.63052	1.53e-13	4.54e-12	K09B11.5	K09B11.5a
WBGene00010245	4.61623	0.000202496	0.00156163		F58D5.6
WBGene00016281	4.61081	3.52e-36	8.98e-34		C31B8.4
WBGene00008069	4.60828	4.02e-21	3.06e-19		C43D7.7
WBGene00007399	4.6032	0.00116832	0.00747234	clec-162	C07A9.1
WBGene00009178	4.60236	8.31e-10	1.44e-08	uggt-2	F26H9.8
WBGene00015026	4.60184	4.25e-06	4.52e-05		B0207.1
WBGene00017872	4.60175	0.00153679	0.00954814		F28A10.4
WBGene00009250	4.60162	0.00157883	0.00977831		F29D10.1
WBGene00013304	4.60128	5.21e-11	1.06e-09		Y57G11C.6
WBGene00016441	4.60053	2.27e-06	2.52e-05		C35D10.3
WBGene00002016	4.59969	1.59e-05	0.000154846	hsp-16.2	Y46H3A.3
WBGene00016516	4.59575	0.000974849	0.00638327		C38C3.8
WBGene00138721	4.59433	1.92e-37	5.29e-35	C54D10.14	C54D10.14a
WBGene00044212	4.59424	0.000468792	0.00334574		Y68A4A.13
WBGene00008155	4.59344	3.3e-06	3.59e-05		C47E12.12
WBGene00010611	4.58994	0.00155502	0.00965242		K07A1.4
WBGene00021880	4.58824	4.44e-12	1.05e-10		Y54G2A.15
WBGene00013121	4.58729	0.00205501	0.0123539	spe-38	Y52B11A.1
WBGene00015765	4.5774	1.03e-12	2.7e-11		C14C11.1
WBGene00007222	4.57502	1.31e-14	4.57e-13		C01F6.2
WBGene00000878	4.57488	3.92e-42	1.5e-39	cyn-2	ZK520.5
WBGene00012334	4.56946	1.56e-07	2.01e-06		W07G1.7
WBGene00017214	4.56788	1.69e-21	1.35e-19		F07E5.9
WBGene00008269	4.5662	5.68e-51	3.85e-48		C53A5.11
WBGene00001246	4.56548	1.64e-11	3.58e-10	elo-8	Y47D3A.30a
WBGene00043986	4.56471	0.00181604	0.0110991	fut-5	T05A7.10
WBGene00044474	4.56212	3.64e-07	4.45e-06		F56D6.12
WBGene00017559	4.55517	2.65e-09	4.32e-08	mpz-3	F18C5.4
WBGene00199987	4.54763	0.00233919	0.0137068		Y37F4.13
WBGene00009758	4.547	0.00469244	0.0249781	ttr-11	F46B3.3a
WBGene00008556	4.53443	3.25e-07	4.01e-06		F07D3.3
WBGene00012482	4.53422	1.71e-10	3.27e-09	clec-106	Y18D10A.12
WBGene00016681	4.5327	1.79e-27	2.48e-25	C45G9.10	C45G9.10a
WBGene00022375	4.53064	7.45e-15	2.69e-13		Y94H6A.2
WBGene00195010	4.52984	0.00189743	0.0115286		Y37E11AL.12
WBGene00009061	4.52518	3.35e-111	1.97e-107		F22G12.1
WBGene00017520	4.51866	0.0001648	0.00129588		F16G10.5
WBGene00010763	4.51283	7.65e-07	9.01e-06		K10H10.7
WBGene00008623	4.5123	0.00228298	0.01344	F09E8.1	F09E8.1a
WBGene00044300	4.50943	2.46e-07	3.08e-06		D1022.9
WBGene00018840	4.50771	1.82e-05	0.00017495		F54H5.3
WBGene00077576	4.50073	0.000753347	0.00508408		C15H11.13
WBGene00007134	4.49883	1.43e-22	1.24e-20		B0284.4
WBGene00007659	4.49823	2.17e-35	5.09e-33		C17H1.6
WBGene00009964	4.49677	4.13e-06	4.4e-05	fip-6	F53B6.9
WBGene00007249	4.49009	4.38e-07	5.3e-06		C01G12.9
WBGene00015227	4.47934	6.05e-133	1.06e-128		B0507.10
WBGene00014121	4.47527	3.97e-17	1.86e-15		ZK858.8
WBGene00013556	4.46743	1.43e-06	1.64e-05		Y75B8A.23
WBGene00017869	4.46404	0.00667602	0.0336649		F28A10.1
WBGene00020357	4.46249	1.06e-27	1.5e-25		T08E11.1
WBGene00021271	4.46075	6.33e-11	1.27e-09	spe-47	Y23H5A.4
WBGene00010682	4.45892	1.21e-09	2.05e-08	K08F8.5	K08F8.5a
WBGene00010748	4.45887	0.00267905	0.0154509		K10D11.4
WBGene00018345	4.45885	2e-05	0.000189985		F42C5.3
WBGene00007992	4.45778	0.00236535	0.0138416	fipr-24	C37A5.8
WBGene00015685	4.45698	0.00212653	0.0126757	C10G11.1	C10G11.1a
WBGene00009502	4.45446	5.33e-12	1.25e-10		F37A8.2
WBGene00016356	4.45273	1.9e-14	6.53e-13		C33F10.8
WBGene00015360	4.44503	5.32e-05	0.000466525		C02G6.2
WBGene00022030	4.44452	2.94e-05	0.000269797		Y65B4A.7
WBGene00004149	4.44282	6.67e-61	7.84e-58	trpl-5	T16A1.7
WBGene00014755	4.44193	0.000264185	0.00199202		F40F12.8
WBGene00022145	4.43665	3.12e-07	3.86e-06		Y71G12B.5
WBGene00022596	4.43463	4.75e-10	8.55e-09		ZC395.4
WBGene00012870	4.431	0.00328034	0.0182833		Y45F10B.2
WBGene00015630	4.41778	2.18e-15	8.3e-14		C09B9.7
WBGene00017679	4.41658	0.00504331	0.0265252		F21F8.5
WBGene00173508	4.41438	0.00457958	0.0244513	21ur-14916	F45E4.13
WBGene00011027	4.4139	6.22e-05	0.000538049		R05D7.2
WBGene00008960	4.41324	0.000283627	0.00212588		F19H6.5
WBGene00007660	4.41194	2.19e-44	9.64e-42		C17H1.7
WBGene00044416	4.40919	0.00424064	0.0228844		C08E3.15
WBGene00044462	4.40916	2.02e-13	5.86e-12		C44B12.9
WBGene00021016	4.40867	6.03e-06	6.26e-05		W03G9.5
WBGene00200708	4.40787	0.000443505	0.00318983		K11H3.12
WBGene00009942	4.40627	0.000413396	0.00299652		F52F12.9
WBGene00016389	4.40569	0.00290009	0.0164728		C34B2.4
WBGene00018168	4.40502	0.000374831	0.00274865	irld-7	F38A5.11
WBGene00020053	4.40319	4.08e-14	1.35e-12		R13A5.11
WBGene00044333	4.40125	1.07e-06	1.24e-05		C01G12.13
WBGene00019512	4.39843	1.84e-11	4e-10		K08A2.2
WBGene00019063	4.39685	1.44e-05	0.000141058		F58F12.3
WBGene00022799	4.3943	0.00962844	0.0455902		ZK688.4
WBGene00015891	4.39421	0.0098331	0.0464095		C17C3.6
WBGene00194886	4.39394	0.010427	0.0486777		C05B5.12
WBGene00019216	4.39302	7.41e-08	9.97e-07		H20J04.1
WBGene00011178	4.37461	0.00369501	0.0203197		R09E10.9
WBGene00007662	4.37146	7.52e-12	1.73e-10		C17H1.9
WBGene00008068	4.36963	2.19e-37	5.83e-35	sdz-6	C43D7.5
WBGene00015992	4.3694	4.8e-11	9.79e-10		C18H2.5
WBGene00010895	4.36859	1.83e-05	0.000175678		M28.4
WBGene00014239	4.36211	2.7e-05	0.000248584		ZK1225.5
WBGene00000636	4.36125	7.83e-05	0.000664614	col-60	F22D6.10
WBGene00194701	4.35851	0.0065216	0.0330204		Y23H5B.12
WBGene00044237	4.35431	1.4e-22	1.22e-20		C17H1.10
WBGene00012475	4.34752	6.03e-19	3.41e-17		Y18D10A.2
WBGene00011951	4.34588	1.52e-16	6.67e-15		T23F6.3
WBGene00017977	4.34426	0.00669907	0.0337618		F32B5.3
WBGene00008185	4.34207	0.000359966	0.00264626	best-10	C49A1.2
WBGene00022288	4.33608	9.2e-07	1.07e-05		Y75B7B.1
WBGene00014701	4.33417	0.00998053	0.0470046		C43D7.1
WBGene00008243	4.32827	0.00888681	0.0426984		C50H2.7
WBGene00014996	4.32646	2.32e-05	0.000218061		ZK1251.5
WBGene00021154	4.32424	1.46e-06	1.66e-05		Y4C6A.4
WBGene00010752	4.32422	5.33e-06	5.59e-05		K10G4.3
WBGene00010004	4.32387	2.22e-05	0.000209734		F53H2.1
WBGene00016730	4.31839	3.3e-09	5.3e-08		C46H11.6
WBGene00007218	4.31822	0.00103301	0.00670746		C01A2.6
WBGene00235363	4.31526	0.00114173	0.00732937		F49F1.2
WBGene00015100	4.30605	4.71e-28	6.91e-26		B0280.2
WBGene00012480	4.30559	4.15e-16	1.73e-14	clec-104	Y18D10A.10
WBGene00020228	4.30541	5.45e-48	3.2e-45		T05A8.2
WBGene00008725	4.30515	2.59e-05	0.000240149		F13A7.7
WBGene00015990	4.29809	0.000499364	0.00352961		C18H2.3
WBGene00086560	4.29113	4.49e-07	5.44e-06		ZK355.8
WBGene00018930	4.28584	5.8e-17	2.68e-15		F56B3.6
WBGene00011425	4.28196	1.28e-10	2.49e-09		T04B2.7
WBGene00219750	4.27621	7.16e-06	7.36e-05		Y38C1AA.19
WBGene00011008	4.27464	0.0107645	0.0499488		R04B5.11
WBGene00017693	4.27031	2.68e-05	0.000247385	flp-23	F22B7.2a
WBGene00010014	4.26954	4.91e-05	0.000433344		F54B3.2
WBGene00219555	4.26635	3.81e-08	5.32e-07		Y46G5A.46
WBGene00005548	4.26144	1.19e-05	0.000119086	sri-36	F33H12.5
WBGene00021109	4.24098	0.00425115	0.0229271		W09C3.1
WBGene00012720	4.24079	1.85e-08	2.69e-07		Y39E4B.11
WBGene00013705	4.23997	0.00436054	0.0234238		Y106G6E.1
WBGene00017554	4.23996	0.000523606	0.00367882	nep-9	F18A12.5
WBGene00019494	4.23801	0.00697613	0.0348985		K07E8.1
WBGene00050879	4.2305	0.00070787	0.00482151		D1081.11
WBGene00014128	4.22857	0.000830272	0.00554798		ZK892.4
WBGene00013495	4.22801	8.63e-05	0.000726607	clec-236	Y70C5C.5
WBGene00013547	4.22783	0.00413318	0.0223762		Y75B8A.10
WBGene00022189	4.22534	0.00210488	0.0125722		Y71H2AR.2
WBGene00020372	4.22459	1.35e-09	2.29e-08		T09A12.1
WBGene00008301	4.22274	4.17e-49	2.63e-46	dct-3	C54D10.7
WBGene00020202	4.22199	0.000703978	0.00480243	T04A6.3	T04A6.3a
WBGene00000190	4.21769	1.13e-10	2.2e-09	arf-1.1	F45E4.1
WBGene00012726	4.21482	2.95e-12	7.17e-11		Y39G8B.5
WBGene00013424	4.21121	1.49e-10	2.87e-09		Y66A7A.4
WBGene00021858	4.21066	1.52e-19	9.14e-18		Y54F10BM.3
WBGene00017647	4.20828	1.24e-14	4.32e-13		F20H11.4
WBGene00012731	4.20805	3.63e-06	3.9e-05		Y39G8C.2
WBGene00015846	4.20601	8.89e-05	0.000745745		C16C8.8
WBGene00045415	4.20209	1.2e-07	1.57e-06		Y43F8B.15
WBGene00007858	4.19558	0.00551595	0.0287025		C31H5.7
WBGene00007132	4.1898	3.01e-13	8.49e-12		B0284.2
WBGene00174714	4.18935	0.00287506	0.0163517	21ur-6373	Y105C5A.1246
WBGene00016287	4.18534	0.00821717	0.0399606		C31H1.2
WBGene00044744	4.18253	0.00123196	0.00783381		F10G7.12
WBGene00016698	4.18043	1.19e-11	2.66e-10		C46A5.1
WBGene00004969	4.17994	1.77e-89	3.89e-86	spe-15	F47G6.4
WBGene00045393	4.17845	7.9e-11	1.57e-09		F26D11.13
WBGene00000707	4.1751	1.31e-06	1.5e-05	col-133	F52B11.4
WBGene00017552	4.16104	0.00669194	0.0337355	nep-7	F18A12.3
WBGene00013186	4.16046	0.000518488	0.0036516		Y53H1C.3
WBGene00015049	4.15702	2.23e-12	5.5e-11		B0218.5
WBGene00019084	4.15324	5.87e-09	9.16e-08		F59A6.2
WBGene00194654	4.14675	0.0100004	0.0470729		M05B5.7
WBGene00015386	4.14358	4.7e-08	6.49e-07		C03B8.3
WBGene00019190	4.1374	1.6e-06	1.81e-05		H12I13.1
WBGene00012307	4.13581	0.000924027	0.0060939		W06F12.3
WBGene00008874	4.13455	5.24e-06	5.5e-05		F15H10.7
WBGene00012101	4.12961	1.3e-46	6.35e-44	zip-10	T27F2.4
WBGene00012172	4.12308	2.17e-11	4.67e-10		W01B6.5
WBGene00022228	4.1184	3.58e-06	3.86e-05		Y73B6A.1
WBGene00013776	4.11378	0.00125908	0.00798039		Y116A8A.6
WBGene00018549	4.11185	0.000316211	0.00234911		F47C12.6
WBGene00004966	4.11087	7.46e-08	1e-06	spe-12	T02E1.1
WBGene00021214	4.11068	8.34e-08	1.11e-06		Y18H1A.10
WBGene00045401	4.10724	4.44e-101	1.56e-97		T26F2.3
WBGene00018000	4.10625	0.00168452	0.0103781		F33D11.1
WBGene00007639	4.10505	4.69e-05	0.000415463		C17D12.5
WBGene00019431	4.10454	1.24e-14	4.33e-13		K06A5.3
WBGene00018087	4.09865	1.35e-05	0.000132951		F36D4.1
WBGene00008423	4.09731	1.05e-09	1.8e-08		D2045.5
WBGene00010719	4.09414	7.47e-29	1.17e-26		K09E4.1
WBGene00010679	4.09288	2.34e-08	3.37e-07		K08F4.5
WBGene00004972	4.07468	1.33e-23	1.28e-21	spe-26	R10H10.2
WBGene00012961	4.06587	8.12e-71	1.1e-67		Y47H10A.5
WBGene00015223	4.06539	4.5e-26	5.66e-24		B0507.6
WBGene00007791	4.0605	1.98e-30	3.46e-28		C28A5.6
WBGene00006644	4.06041	0.00231835	0.0135937	tsp-18	F59G1.2
WBGene00045411	4.05749	4.6e-20	3.01e-18		C25F9.11
WBGene00019773	4.0569	1.91e-07	2.43e-06	M04G7.2	M04G7.2a
WBGene00010883	4.05232	8.2e-12	1.87e-10		M7.7
WBGene00044127	4.05123	0.000220865	0.00168851		BE10.5
WBGene00020913	4.0485	2.01e-05	0.000190836		W01B11.1
WBGene00194952	4.0478	0.00654778	0.0331115		ZK666.14
WBGene00021979	4.04563	7.26e-57	7.52e-54		Y58A7A.5
WBGene00009208	4.03712	0.00137502	0.00863447	F28C6.9	F28C6.9a
WBGene00017922	4.03594	4.98e-08	6.83e-07		F29B9.7
WBGene00022547	4.03143	4.51e-07	5.45e-06		ZC196.3
WBGene00012937	4.02571	4e-17	1.87e-15		Y47D3A.31
WBGene00010871	4.02442	8.26e-13	2.19e-11		M05B5.3
WBGene00012102	4.02294	8.9e-07	1.04e-05		T27F6.1
WBGene00020534	4.01966	0.00724258	0.0359557	fbxc-49	T16A1.3
WBGene00001477	4.01814	2.14e-05	0.000202151	fmo-2	K08C7.5
WBGene00020282	4.01805	1.81e-06	2.03e-05	mps-3	T06A4.2
WBGene00197736	4.01788	0.00924996	0.0441021		B0207.14
WBGene00021382	4.01652	8.77e-06	8.92e-05		Y37F4.1
WBGene00235271	4.01124	7.5e-25	8.1e-23		C49C8.8
WBGene00189952	4.00939	2.05e-06	2.29e-05		K10D2.8
WBGene00007230	4.00694	3.68e-07	4.49e-06		C01G10.1
WBGene00044708	4.00625	4.72e-39	1.36e-36		C17H1.13
WBGene00013837	3.9999	0.000455407	0.00326212	fbxa-30	ZC47.4
WBGene00013069	3.99922	0.00153597	0.00954814		Y51A2B.5
WBGene00017026	3.99678	1.99e-13	5.79e-12		D1037.5
WBGene00007381	3.99045	1.96e-05	0.000187072		C06C6.7
WBGene00009160	3.99013	4.32e-10	7.82e-09		F26E4.5
WBGene00044270	3.98743	0.000173754	0.00136089		F35E2.10
WBGene00008949	3.9786	0.00190743	0.0115853		F19B6.3
WBGene00011191	3.96804	9.35e-14	2.91e-12		R10D12.10
WBGene00009489	3.9673	2.89e-05	0.00026546		F36G9.13
WBGene00015215	3.96379	0.00276248	0.015828		B0496.6
WBGene00009413	3.96209	1.25e-05	0.000124416	oac-19	F35E2.6
WBGene00007778	3.9599	9.18e-46	4.26e-43		C27D8.2
WBGene00002212	3.95938	1.1e-12	2.87e-11	kin-31	B0523.1
WBGene00010289	3.9536	1.04e-14	3.69e-13		F58H1.6
WBGene00018783	3.95209	5.28e-19	3e-17	cbs-2	F54A3.4
WBGene00002204	3.9513	3.08e-08	4.34e-07	kin-21	W08D2.8
WBGene00022140	3.9469	1.16e-13	3.56e-12		Y71G12A.4
WBGene00010779	3.93818	1.25e-06	1.44e-05		K11H3.2
WBGene00009324	3.9255	5.13e-09	8.05e-08		F32B6.10
WBGene00012831	3.92392	3.4e-07	4.19e-06		Y43F8C.9
WBGene00009962	3.92024	1.38e-12	3.52e-11		F53B6.7
WBGene00022102	3.91918	3.69e-07	4.51e-06		Y69F12A.1
WBGene00011539	3.91529	4.76e-05	0.000420191	fbxa-135	T06E6.5
WBGene00077579	3.91511	0.00300619	0.0169878		R11H6.7
WBGene00008340	3.91503	0.00436845	0.0234591		C55A6.11
WBGene00001842	3.91128	4.8e-11	9.79e-10	her-1	ZK287.8a
WBGene00000718	3.90711	5.71e-06	5.96e-05	col-145	B0222.7
WBGene00007049	3.9043	8.4e-09	1.29e-07	tag-191	C53A5.4
WBGene00012642	3.90329	4.62e-08	6.39e-07		Y39A1A.2
WBGene00195147	3.89867	5.03e-05	0.000442296		F14E5.8
WBGene00022760	3.89406	1.16e-13	3.55e-12		ZK546.3
WBGene00013107	3.88947	5.35e-08	7.31e-07		Y51H4A.13
WBGene00009401	3.88794	1.08e-10	2.11e-09		F35C11.2
WBGene00009147	3.88694	0.00278028	0.0159052	F26C11.3	F26C11.3a
WBGene00002026	3.87888	4.27e-08	5.93e-07	hsp-70	C12C8.1
WBGene00044229	3.87655	0.000606246	0.00417615		T03F6.8
WBGene00044909	3.87536	0.0026807	0.0154509		C48D1.7
WBGene00016707	3.87434	3.59e-12	8.64e-11		C46E10.1
WBGene00012219	3.8735	7.96e-07	9.35e-06		W03C9.1
WBGene00021537	3.86565	2.13e-06	2.37e-05		Y42H9AR.2
WBGene00016336	3.85847	8.87e-07	1.04e-05		C33C12.4
WBGene00010658	3.85813	4.48e-82	7.88e-79	K08D8.4	K08D8.4a
WBGene00206494	3.85411	0.000126749	0.00102746		C15H11.16
WBGene00007382	3.85316	0.00380313	0.0208232		C06C6.8
WBGene00019812	3.85147	0.000158561	0.00125523		R01H2.4
WBGene00018498	3.84601	0.000363924	0.00267424		F46F5.7
WBGene00022498	3.84177	5.96e-06	6.2e-05	hsd-2	ZC8.1
WBGene00011478	3.84129	6.86e-11	1.37e-09		T05D4.5
WBGene00014660	3.82862	0.00333385	0.018542		B0457.3
WBGene00020080	3.82567	3.6e-06	3.87e-05	math-37	R52.9
WBGene00001483	3.81337	5.16e-10	9.25e-09	fog-3	C03C11.2
WBGene00008961	3.81205	0.00342512	0.0189598		F19H6.6
WBGene00017736	3.80936	1.31e-14	4.57e-13		F23C8.7
WBGene00019459	3.80161	1.77e-08	2.58e-07		K06H7.8
WBGene00017822	3.78242	0.00487123	0.0257973	clec-216	F26D11.5
WBGene00050916	3.78036	0.00361568	0.0199207		F55F10.3
WBGene00044434	3.77754	6.54e-08	8.86e-07		Y18H1A.15
WBGene00007538	3.77635	0.0059544	0.0305597	C12D8.9	C12D8.9a
WBGene00044810	3.77093	8.03e-09	1.24e-07		Y37E3.19
WBGene00012822	3.76602	1.38e-05	0.000135188		Y43F8B.12
WBGene00019834	3.7652	0.000379297	0.00277562		R02F2.5
WBGene00010147	3.76474	3.41e-05	0.000307968		F56D5.2
WBGene00020136	3.76079	0.000532928	0.00373686		T01B6.4
WBGene00013452	3.7588	1.63e-07	2.08e-06	Y67A10A.3	Y67A10A.3a
WBGene00007060	3.75668	1.89e-16	8.21e-15	wht-6	T26A5.1
WBGene00000544	3.75439	5.21e-12	1.22e-10	clp-3	Y47H10A.1
WBGene00235374	3.75407	0.000330502	0.00244599		R11E3.19
WBGene00022818	3.75132	0.00279936	0.0160039		ZK783.3
WBGene00022572	3.74957	6.08e-10	1.07e-08		ZC239.14
WBGene00022761	3.74952	3.59e-12	8.64e-11		ZK546.4
WBGene00019081	3.74727	2.07e-15	7.96e-14		F59A3.8
WBGene00013979	3.74634	1.05e-08	1.59e-07		ZK507.3
WBGene00007131	3.74477	6.91e-26	8.39e-24		B0284.1
WBGene00021215	3.73956	4.38e-10	7.92e-09		Y18H1A.11
WBGene00012924	3.739	0.000200456	0.00154861		Y47D3A.5
WBGene00008497	3.72959	0.000736883	0.00498635	F01D5.7	F01D5.7a
WBGene00006627	3.72887	1.31e-19	7.92e-18	tsp-1	C02F5.8
WBGene00045457	3.72817	2.16e-36	5.59e-34		F33H12.7
WBGene00019020	3.72531	1.45e-05	0.000141214		F57H12.5
WBGene00013590	3.71885	6.52e-05	0.000560341		Y81G3A.1
WBGene00019929	3.71577	4.48e-07	5.42e-06		R07C3.13
WBGene00050899	3.71535	5.18e-09	8.12e-08	T10C6.15	T10C6.15a
WBGene00007946	3.71522	0.00695331	0.034814	ugt-33	C35A5.2
WBGene00004035	3.70703	7.87e-06	8.05e-05	pkd-2	Y73F8A.1
WBGene00008267	3.70324	2.29e-07	2.88e-06		C53A5.9
WBGene00017618	3.6998	2.61e-23	2.43e-21	F20A1.6	F20A1.6a
WBGene00020066	3.69929	0.000663311	0.00454967	dhhc-5	R13F6.5
WBGene00007169	3.69693	6.53e-11	1.31e-09		B0393.4
WBGene00019506	3.69038	0.000120314	0.000978848		K07H8.5
WBGene00015893	3.68932	0.0041115	0.0223015		C17C3.11
WBGene00015165	3.6878	1.88e-05	0.000180348		B0361.11
WBGene00045484	3.68569	1.4e-11	3.1e-10		F34D10.9
WBGene00022763	3.68344	0.00096466	0.00633303		ZK546.7
WBGene00000019	3.67577	4.75e-17	2.21e-15	abt-1	C24F3.5a
WBGene00021978	3.67374	4.42e-05	0.000394193		Y58A7A.4
WBGene00009609	3.67302	0.00805708	0.0393014	oac-27	F41D3.4
WBGene00021428	3.67241	1.11e-06	1.28e-05		Y38F2AR.10
WBGene00021151	3.66646	3.22e-07	3.98e-06		Y4C6A.1
WBGene00008302	3.66632	1.44e-09	2.42e-08	C54D10.8	C54D10.8a
WBGene00206527	3.66481	0.00898684	0.0431202		T27A8.7
WBGene00012138	3.66445	2.13e-10	4.02e-09		T28F4.3
WBGene00017378	3.66362	0.00149926	0.00935789	F11C7.6	F11C7.6a
WBGene00020984	3.6552	0.000904616	0.00598119		W03D8.1
WBGene00014854	3.65201	0.00138934	0.00871814		W05B2.3
WBGene00019194	3.65195	0.000993762	0.00647821		H12I13.6
WBGene00017803	3.64753	0.000108159	0.000890239		F26A1.4
WBGene00019193	3.64337	0.00211765	0.0126313		H12I13.5
WBGene00007656	3.64173	8.51e-10	1.47e-08		C17H1.3
WBGene00000023	3.63556	7.85e-14	2.49e-12	abt-5	Y53C10A.9
WBGene00009412	3.62623	5.7e-06	5.95e-05		F35E2.5
WBGene00020019	3.62583	3.16e-06	3.45e-05		R12B2.3
WBGene00021081	3.62113	3.3e-24	3.38e-22		W08A12.4
WBGene00003742	3.60262	5.37e-11	1.09e-09	nlp-4	F59C6.6
WBGene00019556	3.59599	1.45e-08	2.15e-07		K09C6.2
WBGene00015500	3.58492	1.37e-07	1.78e-06		C06A5.2
WBGene00018232	3.57878	3.33e-18	1.75e-16		F40E3.5
WBGene00010125	3.5769	2.79e-11	5.92e-10	dod-22	F55G11.5a
WBGene00011260	3.57572	2.03e-10	3.86e-09		R13G10.4
WBGene00012684	3.57452	1.45e-06	1.65e-05		Y39B6A.25
WBGene00008850	3.57327	1.92e-08	2.79e-07		F15B9.6
WBGene00015522	3.57063	0.000222126	0.00169741		C06E1.7
WBGene00012345	3.56596	5.92e-09	9.23e-08		W08E3.4
WBGene00007641	3.56228	5.64e-06	5.9e-05	C17E4.1	C17E4.1a
WBGene00010082	3.56026	2.11e-18	1.13e-16		F55A11.11
WBGene00015600	3.55997	0.000219642	0.00167988	fbxa-165	C08E3.8
WBGene00003562	3.55936	4.55e-13	1.25e-11	ncr-2	F09G8.4
WBGene00015246	3.55931	1.19e-07	1.56e-06	scl-23	B0545.3
WBGene00044349	3.55869	0.00787524	0.0385747		Y71G12B.32
WBGene00017271	3.55777	1.94e-07	2.46e-06		F08F8.6
WBGene00013055	3.55427	6.4e-10	1.12e-08	Y50E8A.12	Y50E8A.12a
WBGene00194645	3.55148	0.000437276	0.00315275		Y105C5A.1269
WBGene00011369	3.54771	0.000657056	0.00451028		T02C12.4
WBGene00013519	3.54226	0.00708709	0.0353432		Y73F8A.10
WBGene00045036	3.53904	1.92e-06	2.15e-05		K08E4.7
WBGene00022622	3.53416	0.00588349	0.0302575		ZC477.10
WBGene00206474	3.53117	0.0102797	0.0481046		T22A3.12
WBGene00019810	3.52924	2.7e-11	5.74e-10		R01H2.2
WBGene00194691	3.52392	1.77e-05	0.000170721		ZK1098.12
WBGene00000841	3.51481	6.21e-40	1.95e-37	cul-6	K08E7.7
WBGene00015244	3.51271	0.00175969	0.0107922		B0524.5
WBGene00013049	3.51124	0.00884553	0.0425349		Y50E8A.6
WBGene00008507	3.50822	0.000242443	0.00183989		F01G10.4
WBGene00077696	3.4917	0.0105085	0.0489672	2024-03-01	F58E6.12
WBGene00008433	3.47871	1.16e-09	1.98e-08	2024-03-02	D2089.2
WBGene00017444	3.47833	0.000119947	0.000976765	F13H8.12	F13H8.12a
WBGene00184956	3.47575	0.00314378	0.0176577		F49C5.12
WBGene00008907	3.47089	3.35e-05	0.000303637	clec-109	F17B5.3a
WBGene00044674	3.46904	2.06e-19	1.22e-17		B0280.17
WBGene00011203	3.46353	1.18e-11	2.66e-10		R10E4.7
WBGene00007998	3.46006	0.0033614	0.018654		C38C6.5
WBGene00022552	3.45965	6.11e-06	6.35e-05	ZC196.9	ZC196.9a
WBGene00004976	3.45808	1.07e-23	1.04e-21	spe-41	K01A11.4a
WBGene00015345	3.45478	2.39e-05	0.000223245		C02F5.2
WBGene00011909	3.45337	0.00305913	0.0172372		T22A3.6
WBGene00007948	3.45104	1.67e-09	2.79e-08		C35A5.4
WBGene00014042	3.4385	0.00439628	0.0235798		ZK666.2
WBGene00010636	3.43607	8.1e-05	0.000685851		K07F5.8
WBGene00021121	3.4336	2.03e-32	3.97e-30		W09G12.7
WBGene00015093	3.4235	0.000115455	0.000943241		B0261.5
WBGene00043952	3.41534	0.000536188	0.00375673		ZC404.2
WBGene00015236	3.41471	6.35e-14	2.03e-12		B0511.11
WBGene00014863	3.41427	0.00174256	0.0107088		Y11D7A.16
WBGene00022419	3.41086	6.33e-14	2.03e-12		Y102A11A.9
WBGene00020774	3.40713	6.95e-20	4.35e-18		T24E12.5
WBGene00020985	3.39416	2.28e-09	3.76e-08	W03D8.2	W03D8.2a
WBGene00013586	3.38308	0.00203289	0.012246		Y80D3A.8
WBGene00010167	3.37268	0.00303055	0.0171035		F56H6.6
WBGene00018725	3.36741	1.32e-14	4.58e-13		F53A9.2
WBGene00044979	3.36627	0.00478319	0.0254075		Y41E3.19
WBGene00022155	3.36566	3.63e-11	7.54e-10		Y71G12B.17
WBGene00045412	3.36334	2.03e-06	2.27e-05		C25F9.12
WBGene00014102	3.35387	0.000154583	0.00122982	best-25	ZK849.4
WBGene00004963	3.3515	1.82e-06	2.05e-05	spe-9	C17D12.6a
WBGene00045416	3.34433	1.92e-25	2.24e-23		Y37H2A.14
WBGene00022090	3.33491	1.96e-68	2.47e-65	Y69A2AR.19	Y69A2AR.19a
WBGene00014173	3.33125	3.24e-13	9.06e-12		ZK970.7
WBGene00014809	3.33124	0.000699774	0.00478115		M142.3
WBGene00009458	3.33118	3.96e-06	4.23e-05		F36A2.11
WBGene00020380	3.32428	7.26e-06	7.46e-05		T09B4.6
WBGene00011088	3.32102	5.18e-07	6.22e-06	R07B7.4	R07B7.4a
WBGene00016783	3.31718	3.98e-11	8.25e-10	irg-2	C49G7.5
WBGene00013476	3.29064	0.00234343	0.013727		Y69E1A.4
WBGene00020987	3.28994	1.89e-06	2.12e-05		W03D8.5
WBGene00015860	3.28649	0.000115974	0.000947043		C16D9.5
WBGene00021553	3.28033	2.83e-13	7.99e-12	tyr-5	Y44E3B.2
WBGene00019980	3.27213	0.000459241	0.00328291	chil-14	R09B5.12
WBGene00015597	3.26505	2.56e-05	0.000237396	fbxa-162	C08E3.5
WBGene00219308	3.2626	0.000882588	0.00584433		W06G6.20
WBGene00022674	3.26215	1.25e-05	0.000124289		ZK177.9
WBGene00020700	3.26045	0.000116269	0.000949009	T22F3.11	T22F3.11a
WBGene00008448	3.24439	4.68e-05	0.000414673		E01G4.6
WBGene00013303	3.24397	4.33e-11	8.91e-10	Y57G11C.5	Y57G11C.5a
WBGene00012091	3.24146	9.69e-16	3.88e-14		T27E7.6
WBGene00016181	3.23934	2.29e-13	6.58e-12	C28C12.11	C28C12.11a
WBGene00003092	3.23743	2.43e-15	9.18e-14	lys-3	Y22F5A.6
WBGene00016177	3.23663	6.57e-08	8.9e-07		C28C12.1
WBGene00012910	3.2197	9.88e-24	9.67e-22		Y46G5A.20
WBGene00000191	3.2157	2.71e-09	4.4e-08	arl-7	F20D1.5
WBGene00045381	3.21536	0.000597308	0.00412426		F28B1.9
WBGene00020730	3.20735	0.000414611	0.0030041	T23E1.3	T23E1.3a
WBGene00021373	3.20517	0.00200323	0.0120922		Y37E11AR.7
WBGene00007291	3.19581	0.000497285	0.00351774	lips-2	C04B4.3
WBGene00016339	3.19572	0.000340557	0.00251301		C33C12.7
WBGene00077519	3.19464	5.35e-13	1.46e-11		T27C10.8
WBGene00175035	3.19423	8.62e-09	1.32e-07		F54C9.14
WBGene00018471	3.18954	8.18e-07	9.6e-06		F45E4.6
WBGene00010473	3.18231	0.00446575	0.0239087	hrg-2	K01D12.14
WBGene00022752	3.17178	0.000291384	0.00217753		ZK484.6
WBGene00012627	3.16632	1.14e-05	0.000114391		Y38H6C.15
WBGene00007244	3.16151	6.2e-15	2.25e-13		C01G12.3
WBGene00020627	3.15941	4.91e-08	6.75e-07		T20F5.5
WBGene00011042	3.15736	1.25e-05	0.000124358		R05H10.1
WBGene00009473	3.15684	0.000812455	0.00543922		F36D3.8
WBGene00010977	3.15631	5.47e-20	3.53e-18		R02D5.3
WBGene00020914	3.15527	1.36e-10	2.62e-09	sulp-6	W01B11.2
WBGene00012785	3.15383	0.000372256	0.00273205		Y43C5B.2
WBGene00016637	3.15349	7.56e-08	1.02e-06		C44B12.3
WBGene00019405	3.14929	0.007441	0.0368369		K05F1.1
WBGene00013357	3.14687	0.0020561	0.0123562	clec-260	Y60A3A.2
WBGene00007654	3.14632	7.39e-05	0.000630762		C17H1.1
WBGene00013651	3.14537	8.65e-05	0.000727306	Y105C5B.11	Y105C5B.11a
WBGene00003763	3.14376	0.00564205	0.0292291	nlp-25	Y43F8C.1
WBGene00015226	3.14126	0.000187098	0.00145229		B0507.9
WBGene00019660	3.1379	1.05e-22	9.47e-21		K11H12.4
WBGene00165439	3.12438	0.00662719	0.0334282	21ur-14742	T10E9.10
WBGene00014103	3.12077	7.34e-05	0.000626976	best-26	ZK849.5
WBGene00016942	3.11314	1.36e-24	1.44e-22		C55B7.3
WBGene00009670	3.11314	0.00187163	0.0114072		F43G9.8
WBGene00000615	3.10528	4.5e-06	4.77e-05	col-38	F54C9.4
WBGene00220259	3.09905	2.36e-06	2.62e-05		ZK418.13
WBGene00018999	3.09402	7.5e-11	1.5e-09		F57B9.8
WBGene00012180	3.08622	7.25e-12	1.67e-10	W01D2.3	W01D2.3a
WBGene00021977	3.0808	1.45e-52	1.22e-49		Y58A7A.3
WBGene00018353	3.07887	4.93e-40	1.58e-37	fbxa-182	F42G2.4
WBGene00021265	3.077	4.82e-07	5.82e-06		Y22D7AR.12
WBGene00018601	3.07562	0.00487971	0.0258267		F48C1.9
WBGene00194708	3.07407	0.000672695	0.00461045		Y36E3A.2
WBGene00013710	3.06569	8.73e-11	1.73e-09		Y106G6G.1
WBGene00020675	3.04644	0.00145848	0.00911951		T22B11.1
WBGene00045338	3.04484	0.00125231	0.00794317		M01B2.13
WBGene00019568	3.04056	0.0106773	0.0496098		K09D9.11
WBGene00012671	3.03903	1.93e-05	0.000184375		Y39B6A.9
WBGene00017545	3.03817	0.00202166	0.0121908		F18A1.1
WBGene00007097	3.03346	6.22e-06	6.45e-05		B0024.4
WBGene00012837	3.03173	1.09e-05	0.000109598		Y43F8C.16
WBGene00018707	3.03157	5.51e-06	5.77e-05	oac-31	F52F10.3
WBGene00015970	3.02709	2.48e-06	2.74e-05		C18E3.1
WBGene00015046	3.02661	3.3e-11	6.92e-10	nlp-34	B0213.17
WBGene00194902	3.02417	0.0065831	0.0332344		Y39H10B.3
WBGene00008487	3.02345	0.000469254	0.00334769		F01D4.3
WBGene00007503	3.02183	1.91e-10	3.63e-09		C09H10.9
WBGene00013310	3.01955	8.51e-06	8.67e-05		Y57G11C.14
WBGene00044227	3.01625	0.000767458	0.00516743		C07A9.13
WBGene00013637	3.01588	6.36e-05	0.000547749	Y105C5A.13	Y105C5A.13a
WBGene00008498	3.01029	1.8e-21	1.43e-19		F01D5.8
WBGene00197552	3.00917	0.00188427	0.0114668		Y49F6B.15
WBGene00009101	3.00365	1.01e-08	1.53e-07		F25B3.4
WBGene00021120	3.00108	0.00130721	0.008238		W09G12.6
WBGene00086565	2.9986	0.00188655	0.01147		W06G6.17
WBGene00086568	2.99608	5.95e-07	7.1e-06	Y2H9A.6	Y2H9A.6a
WBGene00008870	2.98666	0.0097322	0.0460072		F15H9.1
WBGene00009957	2.98595	2.22e-39	6.62e-37		F53B2.8
WBGene00167907	2.98481	0.00374883	0.0205771	21ur-8305	Y67A10A.207
WBGene00194643	2.98481	0.000171187	0.00134191	C48D1.9	C48D1.9a
WBGene00009839	2.97937	1.44e-05	0.000140241	fbxa-188	F47H4.8
WBGene00022454	2.97703	0.00295651	0.0167716		Y110A7A.2
WBGene00010544	2.97179	1.28e-05	0.000127032		K03H1.9
WBGene00019501	2.9629	0.00413351	0.0223762		K07E12.2
WBGene00018065	2.95773	6.35e-05	0.000547232		F35F11.2
WBGene00020201	2.95583	0.00112451	0.00723154		T04A6.2
WBGene00013056	2.94524	0.000148824	0.0011883		Y50E8A.14
WBGene00021700	2.94419	0.000165008	0.00129695		Y48G9A.6
WBGene00009217	2.94271	0.00107189	0.00694381	oig-7	F28D1.8
WBGene00008650	2.94089	0.00451991	0.024162		F10D11.4
WBGene00019997	2.93501	5.61e-29	8.91e-27		R10F2.6
WBGene00019896	2.9319	9.17e-05	0.000766792		R05G6.1
WBGene00022654	2.93117	0.000401016	0.00291399		ZK105.3
WBGene00011241	2.93031	1.9e-06	2.13e-05	mpz-5	R11A8.8
WBGene00000546	2.92675	7.59e-12	1.74e-10	clp-6	Y77E11A.10
WBGene00021731	2.92373	0.000120045	0.000977116		Y49G5A.1
WBGene00017466	2.92349	0.000381574	0.00279113		F14F9.3
WBGene00019972	2.90197	4.44e-23	4.05e-21		R09A1.2
WBGene00044180	2.90052	0.000966253	0.00634113		C47E8.11
WBGene00015076	2.89683	3.37e-11	7.04e-10		B0238.12
WBGene00009125	2.89455	0.000208118	0.00160099		F25H5.2
WBGene00018926	2.88601	1.77e-25	2.08e-23		F56A11.6
WBGene00018235	2.8847	5.65e-06	5.91e-05		F40E12.2
WBGene00013190	2.88117	1.17e-07	1.53e-06		Y54E2A.5
WBGene00011378	2.86977	1.54e-09	2.58e-08		T02E1.6
WBGene00021581	2.86932	0.00283766	0.0161703	clec-70	Y46C8AL.3
WBGene00021633	2.85966	1.88e-10	3.58e-09		Y47G6A.3
WBGene00019973	2.85829	4.29e-19	2.46e-17		R09A1.3
WBGene00022108	2.85641	1.62e-12	4.08e-11		Y71F9AL.2
WBGene00015828	2.85499	3.16e-24	3.27e-22	math-14	C16C4.4a
WBGene00013294	2.85114	9.63e-09	1.47e-07		Y57G11B.1
WBGene00020388	2.84973	3.07e-08	4.34e-07		T10B5.2
WBGene00022085	2.84687	0.000134256	0.00108044		Y69A2AR.14
WBGene00015537	2.8406	0.000448779	0.00322358		C06E4.8
WBGene00008854	2.83478	8.51e-09	1.31e-07		F15D3.4
WBGene00009846	2.83375	4.5e-13	1.24e-11		F48F5.2
WBGene00014005	2.83023	0.00628604	0.0320214		ZK593.9
WBGene00020760	2.82524	1.39e-11	3.09e-10		T24C4.4
WBGene00044206	2.81796	2.2e-20	1.51e-18	T26H5.9	T26H5.9a
WBGene00016785	2.81744	0.000572985	0.00397509		C49G7.7
WBGene00022706	2.81597	0.000689468	0.00471623		ZK354.3
WBGene00008192	2.8035	0.00342451	0.0189598		C49C3.2
WBGene00045475	2.79734	7.59e-05	0.00064603		T07A5.7
WBGene00009549	2.79302	3.86e-09	6.12e-08		F38H4.5
WBGene00015152	2.77325	0.00333967	0.0185568		B0348.2
WBGene00219216	2.77187	0.000114758	0.000937983		K08D10.14
WBGene00022545	2.77002	1.4e-05	0.000137433		ZC196.1
WBGene00017467	2.74828	2.9e-21	2.26e-19		F14F9.4
WBGene00020580	2.74584	3.02e-23	2.78e-21		T19D12.5
WBGene00008858	2.7432	4.63e-05	0.000410647		F15D3.8
WBGene00008079	2.74237	1.45e-09	2.44e-08		C44B9.2
WBGene00009589	2.73698	0.00133709	0.00840735		F40F11.4
WBGene00235354	2.7369	0.000570541	0.00396118		ZK250.14
WBGene00004960	2.73393	2.26e-18	1.2e-16	spe-6	Y66D12A.20
WBGene00009449	2.73315	1.1e-05	0.000110267		F35H8.4
WBGene00007506	2.73225	1.32e-13	3.99e-12		C10C5.2
WBGene00009239	2.73087	5e-05	0.000440422	irld-6	F28H7.6
WBGene00011200	2.73068	5.1e-05	0.000448533		R10E4.3
WBGene00044681	2.72831	7.86e-12	1.8e-10		T24C4.8
WBGene00002090	2.71876	4.47e-09	7.04e-08	ins-7	ZK1251.2a
WBGene00012859	2.71068	3.44e-07	4.23e-06		Y45F3A.1
WBGene00012946	2.70567	0.000232564	0.00177256		Y47H9B.2
WBGene00020118	2.69506	0.0103058	0.048214		R155.4
WBGene00007734	2.68852	0.00320567	0.0179196	C25G4.7	C25G4.7a
WBGene00006620	2.68363	7.91e-06	8.09e-05	svh-1	C07G1.1
WBGene00198874	2.67672	0.00515686	0.0270419		T04F3.7
WBGene00019931	2.66758	0.00808645	0.0393902		R07C12.1
WBGene00002274	2.65121	2.9e-28	4.4e-26	lec-11	F38A5.3a
WBGene00000647	2.6509	0.00111882	0.00719752	col-71	Y49F6B.10
WBGene00015287	2.64331	0.00208722	0.0124921	osta-1	C01B12.4
WBGene00012401	2.63965	0.00908374	0.0434785	irld-57	Y6E2A.8
WBGene00002198	2.62252	3.32e-14	1.1e-12	kin-14	F22D6.1
WBGene00008988	2.61824	0.000751339	0.00507442		F20G2.5
WBGene00009702	2.61731	0.00297068	0.0168384		F44F4.3
WBGene00014223	2.61527	1.49e-08	2.21e-07		ZK1098.6
WBGene00009428	2.61106	7.33e-05	0.000626781		F35E12.4
WBGene00010753	2.60605	0.00647862	0.0328387		K10G4.4
WBGene00044529	2.60511	4.66e-08	6.44e-07	irld-1	D2063.4
WBGene00006628	2.60214	4.58e-06	4.85e-05	tsp-2	C02F5.11
WBGene00015362	2.60114	2.28e-08	3.29e-07	fbxa-105	C02H6.2
WBGene00010786	2.59852	0.00110612	0.00713673	K12D12.4	K12D12.4a
WBGene00194742	2.59628	9.02e-07	1.05e-05		F37C12.21
WBGene00194926	2.59621	9.19e-08	1.22e-06	K08D8.12	K08D8.12a
WBGene00010148	2.5962	2.05e-06	2.29e-05		F56D5.3
WBGene00005641	2.59554	0.000178179	0.00138992	sro-1	D1022.6
WBGene00009844	2.59448	0.00897372	0.0430807	cwp-5	F48C11.2a
WBGene00012297	2.5933	0.000634957	0.0043671		W06D4.3
WBGene00006487	2.58877	0.000524495	0.00368359	tag-141	C30H6.2
WBGene00000783	2.57729	4.43e-29	7.15e-27	cpr-3	T10H4.12
WBGene00004509	2.56488	1.79e-27	2.48e-25	rrf-2	M01G12.12
WBGene00000668	2.55682	1.46e-55	1.29e-52	col-93	W05B2.5
WBGene00017902	2.55401	3.21e-10	5.91e-09		F28E10.4
WBGene00017853	2.55325	2.33e-06	2.58e-05		F27C1.3
WBGene00022815	2.53528	0.00720511	0.0357999	asic-1	ZK770.1
WBGene00013142	2.51936	0.00317501	0.0177932		Y53C12A.7
WBGene00019699	2.5133	0.00163136	0.0100895	math-34	M01D1.2a
WBGene00206464	2.51269	0.00850086	0.0411761		F59C6.18
WBGene00045400	2.50887	1.95e-05	0.000186432		C54D10.13
WBGene00008726	2.50522	1.06e-06	1.23e-05		F13A7.11
WBGene00021787	2.4981	4.74e-08	6.54e-07		Y51H7C.9
WBGene00010991	2.49158	1.29e-05	0.000127377		R03D7.5
WBGene00007440	2.49075	1.04e-09	1.78e-08		C08E8.4
WBGene00016890	2.48958	3.6e-11	7.49e-10	lst-5	C52E12.6
WBGene00015216	2.48543	9.7e-33	1.99e-30	valv-1	B0496.7
WBGene00012549	2.48308	3.63e-05	0.00032704		Y37D8A.8
WBGene00018921	2.48198	7.42e-26	8.89e-24	sago-2	F56A6.1a
WBGene00012381	2.48165	3.37e-08	4.73e-07	Y2H9A.4	Y2H9A.4a
WBGene00009835	2.47945	0.00111414	0.00717307	F47H4.2	F47H4.2a
WBGene00015796	2.46708	1.27e-09	2.16e-08	C15F1.5	C15F1.5a
WBGene00007694	2.45745	7.04e-17	3.2e-15	C23H4.6	C23H4.6a
WBGene00021287	2.45422	1.03e-05	0.000103685		Y24D9B.1
WBGene00003100	2.45332	0.0074147	0.0367171	mab-3	Y53C12B.5a
WBGene00012784	2.44351	4.84e-06	5.11e-05		Y43C5A.4
WBGene00019564	2.44083	6.65e-06	6.87e-05		K09D9.1
WBGene00019472	2.43962	0.000243421	0.00184493	cyp-35B1	K07C6.4
WBGene00021639	2.43743	1.91e-13	5.57e-12		Y47G6A.13
WBGene00020579	2.43335	2.68e-39	7.88e-37	T19D12.4	T19D12.4a
WBGene00020419	2.43097	2.47e-10	4.63e-09	acdh-4	T10E9.9
WBGene00018643	2.42869	8.9e-11	1.76e-09		F49F1.1
WBGene00235254	2.42556	0.000836203	0.00558123		F49D11.14
WBGene00011026	2.42524	4.29e-10	7.79e-09		R05D7.1
WBGene00174820	2.42246	0.00546634	0.0284864	21ur-10977	T05B11.8
WBGene00021678	2.41709	3.34e-08	4.7e-07		Y48G1C.5
WBGene00011777	2.41344	8.26e-14	2.6e-12		T14G10.8
WBGene00020377	2.40348	0.000591897	0.00409171	T09B4.3	T09B4.3a
WBGene00015560	2.40181	0.00221219	0.0131021		C07A12.2
WBGene00009429	2.39965	9.6e-13	2.52e-11		F35E12.5
WBGene00013763	2.39521	6.21e-19	3.47e-17		Y113G7B.14
WBGene00021871	2.39065	1.88e-06	2.11e-05	dml-1	Y54G2A.5a
WBGene00009390	2.38902	0.00125004	0.00793162		F35C5.1
WBGene00016788	2.3887	9.26e-13	2.44e-11		C49G7.10
WBGene00019085	2.38535	0.00388114	0.0211911		F59A6.3
WBGene00015934	2.38272	4.94e-05	0.000435674	ceh-48	C17H12.9
WBGene00009431	2.38131	2.88e-08	4.08e-07	dct-17	F35E12.7a
WBGene00019146	2.37311	0.000187805	0.00145663		H02F09.3
WBGene00006467	2.37167	4.51e-21	3.41e-19	magu-2	C01B7.4
WBGene00011826	2.3656	0.00382984	0.0209564		T18D3.9
WBGene00022298	2.36027	0.000159347	0.00126032	Y76B12C.4	Y76B12C.4a
WBGene00011707	2.3602	3.6e-06	3.88e-05	T11B7.2	T11B7.2a
WBGene00016997	2.3569	4.53e-11	9.3e-10	cebp-1	D1005.3
WBGene00022467	2.35158	3.03e-11	6.4e-10		Y119C1B.1
WBGene00015139	2.34271	0.00541831	0.0282696		B0310.3
WBGene00020904	2.34128	0.00135509	0.00851539		T28F12.1
WBGene00000698	2.33909	3.7e-17	1.74e-15	col-124	C24F3.6
WBGene00012398	2.33698	0.00173113	0.010643		Y6E2A.4
WBGene00195182	2.33404	0.00591012	0.0303811		C17G10.10
WBGene00008105	2.3325	0.00371871	0.0204245		C45B11.2
WBGene00022133	2.32836	0.00327122	0.0182512		Y71F9B.15
WBGene00014728	2.32795	0.00428558	0.0230704		E03A3.1
WBGene00016845	2.32751	4.15e-11	8.57e-10		C50F7.5
WBGene00206479	2.32737	0.00272931	0.0156848		C44C11.6
WBGene00021273	2.32687	0.00119799	0.00764546		Y23H5B.2
WBGene00010035	2.31535	1.47e-20	1.03e-18		F54C8.1
WBGene00015558	2.31521	0.000298795	0.00222819		C06G4.4
WBGene00013036	2.30772	4.82e-06	5.1e-05	fbxa-218	Y49E10.17a
WBGene00044280	2.29371	2.31e-07	2.9e-06		W02A2.9
WBGene00043995	2.28686	0.00327895	0.0182828	F40F12.9	F40F12.9a
WBGene00009193	2.28011	1.45e-07	1.88e-06		F27E5.3
WBGene00004810	2.2724	2.57e-33	5.39e-31	skr-4	Y60A3A.18
WBGene00011979	2.2706	5.29e-18	2.69e-16		T24B8.5
WBGene00021256	2.26645	1.22e-07	1.6e-06		Y22D7AR.2
WBGene00010906	2.25739	6.34e-10	1.12e-08		M88.3
WBGene00019255	2.25663	3.94e-10	7.18e-09	H32C10.1	H32C10.1a
WBGene00043998	2.25464	0.000578434	0.00400883	T21C12.8	T21C12.8a
WBGene00194934	2.2481	0.000213656	0.00163837		ZK809.9
WBGene00007932	2.24609	3.59e-08	5.02e-07	zip-5	C34D1.5a
WBGene00007408	2.23763	0.00183827	0.0112195		C07B5.3
WBGene00020613	2.22473	1.07e-05	0.000107299		T20D4.7
WBGene00019021	2.22068	0.00165481	0.0102022		F57H12.6
WBGene00010749	2.22064	4.74e-15	1.75e-13		K10D11.5
WBGene00004906	2.21488	0.000283468	0.00212588	snf-7	ZK1010.9
WBGene00018343	2.19795	1.58e-15	6.15e-14		F42A10.7
WBGene00018594	2.18743	4.8e-09	7.54e-08	aman-3	F48C1.1
WBGene00044457	2.18473	8.81e-11	1.74e-09		C18H7.11
WBGene00020598	2.18143	0.00718789	0.0357446		T20B6.2
WBGene00016912	2.1794	1.79e-05	0.000172868	clec-86	C54D1.2
WBGene00004393	2.17894	0.00757589	0.037431	rnt-1	B0414.2
WBGene00011445	2.17635	1.27e-07	1.66e-06	T04F8.7	T04F8.7a
WBGene00017592	2.17196	5.43e-12	1.27e-10		F19C7.2
WBGene00000671	2.17026	5.27e-14	1.72e-12	col-96	Y41C4A.19
WBGene00008199	2.15995	1.65e-24	1.74e-22		C49C3.9
WBGene00006718	2.15714	3.48e-06	3.76e-05	ubc-23	C28G1.1
WBGene00017441	2.15603	0.000126775	0.00102746		F13H8.8
WBGene00044166	2.15566	1.35e-06	1.55e-05		C54C6.7
WBGene00000373	2.15554	1.02e-14	3.62e-13	cyp-14A5	F08F3.7
WBGene00016800	2.14148	3.4e-21	2.63e-19		C50C3.2
WBGene00019343	2.14038	1.29e-05	0.000127917	nep-18	K02F6.9
WBGene00007509	2.13836	1.74e-07	2.23e-06		C10C5.5
WBGene00002058	2.12776	1.96e-20	1.36e-18	ifd-2	F25E2.4
WBGene00020394	2.12727	0.000830591	0.00554798		T10B5.8
WBGene00022385	2.1215	0.00452573	0.0241857		Y95B8A.4
WBGene00022382	2.1171	1.68e-39	5.09e-37		Y94H6A.10
WBGene00013388	2.1133	2.86e-06	3.13e-05		Y62F5A.10
WBGene00017737	2.10667	9.72e-05	0.000809863		F23C8.8
WBGene00007867	2.10403	1.02e-07	1.35e-06		C32H11.4
WBGene00000013	2.10261	1.25e-05	0.000124305	abf-2	C50F2.10
WBGene00000715	2.08571	5.97e-20	3.81e-18	col-142	T15B7.4
WBGene00000558	2.07949	9.51e-06	9.61e-05	cnc-4	R09B5.9
WBGene00011900	2.07838	0.00299672	0.0169452	T21C12.4	T21C12.4a
WBGene00009271	2.07717	1.14e-07	1.5e-06	glna-3	F30F8.2
WBGene00012683	2.07371	6.71e-06	6.92e-05	asp-17	Y39B6A.24
WBGene00016429	2.06426	0.0101394	0.0475366		C35A11.2
WBGene00018731	2.05699	1.71e-18	9.34e-17		F53A9.8
WBGene00077593	2.04912	0.00242168	0.014115		C49G7.12
WBGene00020326	2.04517	4.1e-05	0.000366524	math-38	T07H3.3
WBGene00194713	2.04268	0.00471034	0.0250658		F19B10.13
WBGene00010460	2.03974	0.00111864	0.00719752	clec-142	K01C8.8
WBGene00014135	2.03148	5.17e-14	1.69e-12		ZK896.4
WBGene00235133	2.0298	0.00874194	0.0421057		T26H5.14
WBGene00005649	2.02593	0.00281751	0.016092	srp-8	F20D6.3
WBGene00045468	2.02541	8.73e-05	0.000733785		F08A8.8
WBGene00011793	2.02222	0.000265519	0.00200122		T16A9.3
WBGene00007180	2.02074	1.35e-08	2.02e-07		B0457.6
WBGene00044756	2.02016	0.00455143	0.0243157		F58F12.4
WBGene00015991	2.01448	0.00228445	0.0134442		C18H2.4
WBGene00021540	2.01317	0.00990825	0.0467141		Y42H9AR.5
WBGene00009102	2.00499	0.00133742	0.00840735	F25B3.5	F25B3.5a
WBGene00003769	2.00354	5.79e-13	1.57e-11	nlp-31	B0213.6
WBGene00002188	1.99538	1.21e-05	0.000120053	kgb-2	ZC416.4
WBGene00008332	1.98955	4.55e-05	0.000404702		C55A6.3
WBGene00009146	1.97397	0.0027529	0.0157895		F26C11.1
WBGene00021641	1.97114	0.00790197	0.0386841		Y47G6A.15
WBGene00019661	1.96895	0.000555985	0.00387386		K11H12.5
WBGene00008900	1.96714	2.07e-12	5.15e-11		F16H6.10
WBGene00003000	1.96712	0.000163665	0.00128812	lin-11	ZC247.3
WBGene00018803	1.96697	2.28e-05	0.000214853	fbxa-24	F54D10.2
WBGene00016763	1.96627	2.62e-23	2.43e-21	C49A9.9	C49A9.9a
WBGene00050943	1.95997	0.0013856	0.00869777		ZC412.10
WBGene00012838	1.95314	0.00615273	0.0314219		Y43F8C.17
WBGene00044772	1.94943	0.00108059	0.00698736		T23E7.6
WBGene00003702	1.94813	0.000741536	0.0050159	nhr-112	Y70C5C.6a
WBGene00019717	1.94413	0.00020446	0.00157608	trx-3	M01H9.1
WBGene00017948	1.94157	5.88e-12	1.37e-10	mth-1	F31D5.5
WBGene00008333	1.93814	8.05e-06	8.23e-05		C55A6.4
WBGene00198980	1.92599	7.33e-05	0.000626781		C46G7.108
WBGene00015455	1.92518	1.56e-07	2e-06		C04G6.5
WBGene00016587	1.92454	8.66e-05	0.000728287	C42C1.9	C42C1.9a
WBGene00010320	1.92022	0.00115075	0.00737334	F59B10.4	F59B10.4a
WBGene00009898	1.91091	3.17e-86	6.21e-83	dod-23	F49E12.2
WBGene00008602	1.91019	2.64e-08	3.77e-07	oac-14	F09B9.1
WBGene00023519	1.90994	0.00410499	0.0222752		Y60A3A.24
WBGene00185055	1.90217	0.00379575	0.0207893		Y47D3B.12
WBGene00011172	1.90033	1.42e-07	1.84e-06		R09E10.2
WBGene00045379	1.89662	0.00283195	0.0161482		C45B11.6
WBGene00009840	1.8966	0.000118214	0.000963546	fbxa-189	F47H4.9
WBGene00010795	1.89427	0.000121905	0.000991339	M01A8.1	M01A8.1a
WBGene00019579	1.89323	0.00312301	0.0175578	oac-57	K09E10.1a
WBGene00019057	1.89177	1.15e-11	2.6e-10	F58F9.3	F58F9.3a
WBGene00004809	1.89101	1.15e-28	1.79e-26	skr-3	F44G3.6
WBGene00022834	1.88983	1.7e-06	1.92e-05		ZK973.8
WBGene00016450	1.8893	6.76e-30	1.16e-27	clec-5	C35D10.14
WBGene00000562	1.8885	0.000578543	0.00400883	cng-1	F14H8.6b
WBGene00000820	1.88611	0.00151715	0.00944946	csp-2	Y73B6BL.7
WBGene00016923	1.88161	0.00602386	0.0308712		C54F6.5
WBGene00004002	1.87697	0.00499274	0.0263063	pgp-8	T21E8.3
WBGene00007489	1.87321	0.00121263	0.00772208		C09G5.7
WBGene00011293	1.86712	0.00147377	0.00920531		R102.6
WBGene00009738	1.8636	6.09e-05	0.000528001	hecw-1	F45H7.6
WBGene00018354	1.85275	0.00222889	0.0131821		F42G2.5
WBGene00194695	1.84936	0.00420491	0.0227105		B0462.5
WBGene00016324	1.83539	0.00867431	0.0418486	C32E8.6	C32E8.6a
WBGene00007725	1.83208	0.000177024	0.00138275		C25F9.5
WBGene00009433	1.83089	3.15e-11	6.62e-10	F35E12.9	F35E12.9a
WBGene00008584	1.83063	2.68e-09	4.36e-08		F08G5.6
WBGene00015716	1.82349	1.51e-07	1.94e-06	sox-4	C12D12.5
WBGene00010072	1.82069	4.51e-05	0.000401727		F54F12.1
WBGene00022548	1.81835	0.0014181	0.00888911		ZC196.4
WBGene00013838	1.81313	0.000746456	0.00504725	fbxa-31	ZC47.5
WBGene00016920	1.81003	6.14e-12	1.43e-10		C54E4.5
WBGene00018730	1.80914	0.000163233	0.00128749		F53A9.7
WBGene00020358	1.80181	8.25e-06	8.41e-05	math-39	T08E11.2
WBGene00017504	1.79532	0.00022299	0.00170327	F16B4.2	F16B4.2a
WBGene00022536	1.79515	0.00349271	0.0193036		ZC178.2
WBGene00011957	1.79269	2.1e-06	2.34e-05		T23F11.6
WBGene00017530	1.7909	9.09e-05	0.000761002		F16H11.1
WBGene00044901	1.7864	1.1e-05	0.000110206		Y41G9A.10
WBGene00017678	1.78114	7.14e-08	9.65e-07	asp-12	F21F8.4
WBGene00016766	1.78069	0.00592302	0.0304252		C49C8.2
WBGene00045305	1.77918	3.32e-05	0.000301357		ZC250.4
WBGene00044312	1.77862	0.00340663	0.0188871		K04C2.8
WBGene00008255	1.77629	3.17e-06	3.46e-05	C51E3.10	C51E3.10a
WBGene00003653	1.77558	0.00208652	0.0124921	nhr-63	C06C6.4
WBGene00022848	1.77071	9.89e-20	6.07e-18		ZK1055.7
WBGene00011335	1.75721	1.96e-05	0.000187072		T01E8.8
WBGene00194787	1.75016	3.07e-07	3.8e-06		T16G1.13
WBGene00018702	1.74801	5.93e-08	8.08e-07		F52E4.5
WBGene00021114	1.7427	2.63e-10	4.91e-09		W09C3.7
WBGene00019744	1.74179	4.99e-16	2.06e-14		M02H5.8
WBGene00016361	1.73937	0.00153638	0.00954814		C33G8.3
WBGene00003579	1.7356	1.6e-06	1.81e-05	ndx-2	W02G9.1
WBGene00014836	1.72537	1.79e-07	2.29e-06	T09F5.12	T09F5.12a
WBGene00000133	1.7144	0.000187102	0.00145229	amt-1	C05E11.4
WBGene00017265	1.71246	0.000554765	0.00386996	snpc-1.3	F08F3.9a
WBGene00020052	1.7113	0.00603591	0.0309239		R13A5.10
WBGene00017354	1.70749	0.00222151	0.013144		F10E9.2
WBGene00016862	1.70549	1.61e-12	4.08e-11		C52A10.1
WBGene00008577	1.70231	0.00208588	0.0124921		F08G2.5
WBGene00012591	1.70093	0.00492917	0.0260571	nspe-1	Y38E10A.13
WBGene00019166	1.69312	1.42e-07	1.84e-06	tat-2	H06H21.10a
WBGene00018562	1.69068	0.000156529	0.0012425		F47D12.6
WBGene00006533	1.68825	2.53e-09	4.13e-08	tba-7	T28D6.2
WBGene00016555	1.6858	1.71e-06	1.93e-05	math-20	C40D2.2
WBGene00020407	1.67634	5.07e-06	5.34e-05	chil-24	T10D4.3
WBGene00009971	1.67271	6.93e-11	1.39e-09	F53C11.1	F53C11.1a
WBGene00018266	1.67083	0.00767478	0.037803	nhr-183	F41B5.10
WBGene00011801	1.6682	2.18e-07	2.74e-06		T16G1.7
WBGene00009434	1.6677	3.09e-25	3.51e-23		F35E12.10
WBGene00009432	1.6652	3.11e-05	0.000283368	F35E12.8	F35E12.8a
WBGene00013513	1.6565	0.00900226	0.0431706		Y71A12C.2
WBGene00016505	1.65308	0.000482297	0.0034241	ttr-33	C37C3.13
WBGene00002021	1.65307	6.97e-20	4.35e-18	hsp-17	F52E1.7a
WBGene00015933	1.65239	6.24e-20	3.97e-18		C17H12.8
WBGene00020451	1.65063	0.00535876	0.0279921	fbxa-11	T12B5.4
WBGene00000609	1.64508	3.63e-22	3.03e-20	col-20	F11G11.11
WBGene00019273	1.63616	1.41e-07	1.83e-06		H43E16.1
WBGene00016190	1.63612	2.89e-13	8.16e-12	C28G1.5	C28G1.5a
[truncated: 1,763 more rows]

## Sheet: atg3_naive_vs_atg3_infected
GeneID	log2FoldChange	pvalue	padj	Public	X.Locus.name.
WBGene00009169	11.04	3.84e-20	9.27e-18	F26F2.4	F26F2.4a
WBGene00008067	10.7764	2.74e-19	6.07e-17		C43D7.4
WBGene00007659	10.3639	6.53e-18	1.3e-15		C17H1.6
WBGene00044237	10.0645	2.23e-16	3.74e-14		C17H1.10
WBGene00008269	10.0524	4.28e-17	7.74e-15		C53A5.11
WBGene00219309	10.0334	5.21e-17	9.32e-15		F26F2.13
WBGene00010821	9.90709	1.15e-16	1.99e-14		M01G12.7
WBGene00009168	9.77246	1.85e-30	8.19e-28		F26F2.3
WBGene00007658	9.35387	6.97e-37	4.27e-34		C17H1.5
WBGene00020228	9.34993	3.43e-19	7.48e-17		T05A8.2
WBGene00007657	8.89599	8.17e-33	4.34e-30		C17H1.4
WBGene00020227	8.72954	7.52e-13	9.57e-11		T05A8.1
WBGene00009166	8.6626	3.7e-77	9.82e-74		F26F2.1
WBGene00022476	8.59607	2.14e-12	2.51e-10	fbxa-75	Y119D3A.1
WBGene00007134	8.59468	1.34e-12	1.63e-10		B0284.4
WBGene00009170	8.43242	2.6e-15	4.04e-13		F26F2.5
WBGene00194646	8.40366	2.95e-11	3.03e-09		Y105C5A.1270
WBGene00013634	8.3015	1.12e-11	1.22e-09		Y105C5A.9
WBGene00022550	8.20213	3.25e-11	3.32e-09		ZC196.6
WBGene00004149	8.08747	1.71e-38	1.19e-35	trpl-5	T16A1.7
WBGene00015834	8.01891	4.92e-10	4.4e-08	math-5	C16C4.10
WBGene00169245	7.71923	8.83e-10	7.72e-08	21ur-13800	C17H1.22
WBGene00086560	7.66357	3.84e-09	3.01e-07		ZK355.8
WBGene00044014	7.66149	7.12e-09	5.31e-07		F15H10.10
WBGene00044708	7.63234	3.07e-24	9.23e-22		C17H1.13
WBGene00015225	7.56353	7.34e-39	5.31e-36		B0507.8
WBGene00012091	7.43916	2.86e-12	3.25e-10		T27E7.6
WBGene00044711	7.42459	3.59e-08	2.44e-06		C17H1.11
WBGene00045401	7.34325	1.42e-86	5.66e-83		T26F2.3
WBGene00008507	7.17314	2.99e-07	1.8e-05		F01G10.4
WBGene00018345	7.08235	3.5e-10	3.22e-08		F42C5.3
WBGene00015602	7.07707	8.64e-25	2.64e-22	fbxa-158	C08E3.10a
WBGene00022375	7.05671	7.14e-11	7.15e-09		Y94H6A.2
WBGene00009061	6.94522	1.4e-98	7.41e-95		F22G12.1
WBGene00195165	6.92822	1.47e-14	2.13e-12		F57G4.11
WBGene00016281	6.90934	1.63e-30	7.65e-28		C31B8.4
WBGene00045415	6.88705	1e-07	6.35e-06		Y43F8B.15
WBGene00045412	6.78925	1.65e-07	1.02e-05		C25F9.12
WBGene00077629	6.69309	2.28e-17	4.32e-15		K10G4.13
WBGene00008069	6.61425	2.35e-17	4.4e-15		C43D7.7
WBGene00045393	6.5484	3.15e-09	2.55e-07		F26D11.13
WBGene00044416	6.4623	8.95e-05	0.00322921		C08E3.15
WBGene00194803	6.44781	1.6e-06	8.57e-05		C25F9.16
WBGene00235271	6.42329	1.08e-28	4.28e-26		C49C8.8
WBGene00005548	6.37149	2.32e-06	0.00012003	sri-36	F33H12.5
WBGene00219750	6.36595	1.74e-06	9.25e-05		Y38C1AA.19
WBGene00023483	6.33272	8.32e-19	1.74e-16		Y75B8A.39
WBGene00015227	6.28799	6.77e-140	5.39e-136		B0507.10
WBGene00174714	6.25915	4.14e-05	0.00164084	21ur-6373	Y105C5A.1246
WBGene00005418	5.99703	5.22e-19	1.11e-16	srh-208	C43D7.6
WBGene00008068	5.9868	5.87e-38	3.89e-35	sdz-6	C43D7.5
WBGene00194645	5.95155	2.41e-05	0.00101819		Y105C5A.1269
WBGene00008302	5.86829	4.92e-10	4.4e-08	C54D10.8	C54D10.8a
WBGene00008301	5.76991	7.59e-54	1.21e-50	dct-3	C54D10.7
WBGene00007656	5.75533	1.77e-11	1.89e-09		C17H1.3
WBGene00044427	5.74833	4.49e-05	0.00176482		F56A6.5
WBGene00138721	5.66353	5.03e-41	4e-38	C54D10.14	C54D10.14a
WBGene00021081	5.65675	1.47e-29	5.99e-27		W08A12.4
WBGene00015100	5.50384	8.16e-31	3.93e-28		B0280.2
WBGene00015491	5.48728	0.00021629	0.00701187		C05E4.12
WBGene00050899	5.37046	3.48e-10	3.22e-08	T10C6.15	T10C6.15a
WBGene00007654	5.3566	6.44e-06	0.00030948		C17H1.1
WBGene00022189	5.33822	0.00036997	0.0109668		Y71H2AR.2
WBGene00015226	5.32826	1.2e-05	0.00054484		B0507.9
WBGene00219573	5.32256	2.42e-25	7.86e-23	anr-30	C54D10.21
WBGene00007097	5.26062	2.84e-14	3.96e-12		B0024.4
WBGene00196926	5.13695	0.00056994	0.0157145		Y39G8B.11
WBGene00044207	5.12964	1.29e-08	9.25e-07	Y6G8.5	Y6G8.5a
WBGene00006111	5.12178	6.55e-07	3.76e-05	str-46	C31B8.6
WBGene00015600	5.11153	4.59e-05	0.00180121	fbxa-165	C08E3.8
WBGene00022552	5.07627	4.78e-07	2.78e-05	ZC196.9	ZC196.9a
WBGene00007661	5.04575	3.7e-07	2.18e-05		C17H1.8
WBGene00020357	4.96928	5.07e-30	2.18e-27		T08E11.1
WBGene00007662	4.93684	7.48e-13	9.57e-11		C17H1.9
WBGene00008850	4.92256	6.18e-10	5.46e-08		F15B9.6
WBGene00012726	4.89627	1.43e-13	1.88e-11		Y39G8B.5
WBGene00195240	4.86944	0.00024468	0.00774305		Y39B6A.69
WBGene00002016	4.8291	6.62e-06	0.00031562	hsp-16.2	Y46H3A.3
WBGene00044787	4.77079	1.2e-05	0.00054484		C54D10.12
WBGene00015829	4.64853	5.34e-08	3.54e-06	math-15	C16C4.5
WBGene00013294	4.63264	8.82e-13	1.11e-10		Y57G11B.1
WBGene00007660	4.58144	3.07e-48	3.49e-45		C17H1.7
WBGene00010004	4.53585	8.97e-06	0.00042018		F53H2.1
WBGene00012101	4.51303	5.12e-52	6.79e-49	zip-10	T27F2.4
WBGene00196200	4.45379	1.82e-16	3.08e-14		Y58A7A.8
WBGene00020080	4.40594	3.68e-07	2.18e-05	math-37	R52.9
WBGene00018725	4.38146	5.21e-19	1.11e-16		F53A9.2
WBGene00045457	4.35489	1.49e-43	1.31e-40		F33H12.7
WBGene00015114	4.33878	0.00116513	0.0281008		B0281.8
WBGene00020774	4.33618	1.67e-25	5.53e-23		T24E12.5
WBGene00009908	4.31266	2.07e-20	5.07e-18		F49H6.5
WBGene00002018	4.17295	7.79e-05	0.00286975	hsp-16.41	Y46H3A.2
WBGene00012961	4.13754	3.91e-75	8.89e-72		Y47H10A.5
WBGene00007132	4.04403	5.56e-14	7.56e-12		B0284.2
WBGene00015596	4.03877	0.00070394	0.0185826	fbxa-161	C08E3.4
WBGene00022674	4.02696	8.34e-07	4.72e-05		ZK177.9
WBGene00000729	4.01601	0.00048317	0.0136852	col-156	F57B7.3
WBGene00000191	3.98136	2.2e-11	2.32e-09	arl-7	F20D1.5
WBGene00022545	3.96715	5.89e-08	3.87e-06		ZC196.1
WBGene00017214	3.91934	3.64e-21	9.34e-19		F07E5.9
WBGene00002026	3.9104	1.25e-08	9.01e-07	hsp-70	C12C8.1
WBGene00008267	3.90544	4.87e-08	3.26e-06		C53A5.9
WBGene00206359	3.87438	3.25e-05	0.00131779		C05E4.15
WBGene00022419	3.85319	2.62e-16	4.34e-14		Y102A11A.9
WBGene00010658	3.77659	5.01e-84	1.59e-80	K08D8.4	K08D8.4a
WBGene00022547	3.74335	6.12e-07	3.56e-05		ZC196.3
WBGene00010752	3.72675	6.6e-06	0.0003154		K10G4.3
WBGene00021979	3.6997	9.17e-56	1.62e-52		Y58A7A.5
WBGene00015828	3.69468	6.69e-33	3.67e-30	math-14	C16C4.4a
WBGene00015223	3.69453	3.63e-26	1.26e-23		B0507.6
WBGene00000841	3.67032	6.01e-44	5.63e-41	cul-6	K08E7.7
WBGene00016783	3.6366	9.31e-13	1.15e-10	irg-2	C49G7.5
WBGene00015224	3.62938	0.00019867	0.00649852		B0507.7
WBGene00009957	3.61792	1.67e-51	2.04e-48		F53B2.8
WBGene00017705	3.58546	0.00111057	0.0271348		F22E5.6
WBGene00007131	3.58101	2.06e-26	7.44e-24		B0284.1
WBGene00012822	3.57472	1.64e-05	0.00071832		Y43F8B.12
WBGene00012381	3.54241	2.68e-12	3.07e-10	Y2H9A.4	Y2H9A.4a
WBGene00006627	3.51299	9.76e-20	2.32e-17	tsp-1	C02F5.8
WBGene00045411	3.48524	1.23e-18	2.53e-16		C25F9.11
WBGene00009428	3.45767	1.2e-06	6.63e-05		F35E12.4
WBGene00004811	3.38154	3.09e-08	2.12e-06	skr-5	F47H4.10
WBGene00018353	3.37702	7.79e-47	7.75e-44	fbxa-182	F42G2.4
WBGene00007506	3.37659	5.76e-18	1.16e-15		C10C5.2
WBGene00003092	3.37609	1.13e-16	1.98e-14	lys-3	Y22F5A.6
WBGene00022548	3.37539	7.58e-07	4.32e-05		ZC196.4
WBGene00013637	3.3743	1.23e-05	0.00055389	Y105C5A.13	Y105C5A.13a
WBGene00015152	3.34956	0.00067881	0.018069		B0348.2
WBGene00019699	3.28543	9.52e-05	0.00338922	math-34	M01D1.2a
WBGene00012910	3.22226	6.6e-25	2.06e-22		Y46G5A.20
WBGene00009898	3.18391	3.79e-213	6.04e-209	dod-23	F49E12.2
WBGene00015216	3.17926	1.13e-47	1.2e-44	valv-1	B0496.7
WBGene00022572	3.16554	3.67e-09	2.89e-07		ZC239.14
WBGene00013837	3.16353	0.00112132	0.0273273	fbxa-30	ZC47.4
WBGene00006950	3.15699	1.05e-05	0.00048474	wrt-4	ZK678.5
WBGene00016785	3.15604	0.00014202	0.0048099		C49G7.7
WBGene00011539	3.14707	0.00012478	0.00428063	fbxa-135	T06E6.5
WBGene00000718	3.13887	6.3e-05	0.00236907	col-145	B0222.7
WBGene00020760	3.12819	1.36e-13	1.8e-11		T24C4.4
WBGene00011873	3.1157	0.00103909	0.0257235		T20G5.12
WBGene00015597	3.11565	2.12e-05	0.00091039	fbxa-162	C08E3.5
WBGene00044109	3.11412	9.94e-06	0.00045907		K02E11.10
WBGene00010753	3.09564	0.00188341	0.0409005		K10G4.4
WBGene00194708	3.05158	0.00049265	0.0139289		Y36E3A.2
WBGene00010977	3.0061	1.19e-19	2.79e-17		R02D5.3
WBGene00004394	2.99708	0.00035044	0.0104657	rol-1	Y57A10A.11
WBGene00086568	2.99295	3.48e-07	2.06e-05	Y2H9A.6	Y2H9A.6a
WBGene00194926	2.92234	3.31e-09	2.66e-07	K08D8.12	K08D8.12a
WBGene00015362	2.79461	1.86e-09	1.54e-07	fbxa-105	C02H6.2
WBGene00077525	2.78763	0.00058465	0.0160179		C41G7.8
WBGene00206494	2.78366	0.00091253	0.023121		C15H11.16
WBGene00002188	2.72827	1.94e-08	1.35e-06	kgb-2	ZC416.4
WBGene00017467	2.72315	1.07e-21	2.78e-19		F14F9.4
WBGene00006955	2.70333	0.00147796	0.0338994	wrt-9	B0344.2
WBGene00044379	2.6702	0.00011438	0.00396655		F40H7.12
WBGene00019579	2.66196	9.21e-05	0.00331026	oac-57	K09E10.1a
WBGene00014135	2.64499	5.59e-21	1.41e-18		ZK896.4
WBGene00022570	2.63619	0.00134966	0.0315755	sdz-35	ZC239.12
WBGene00017466	2.6232	0.00063982	0.0172256		F14F9.3
WBGene00000649	2.61571	0.00196368	0.0420697	col-73	F11G11.12
WBGene00012399	2.60302	0.00214102	0.044962		Y6E2A.5
WBGene00009839	2.59192	6.17e-05	0.00233692	fbxa-188	F47H4.8
WBGene00019973	2.56124	3.81e-17	7.05e-15		R09A1.3
WBGene00020579	2.55789	2.29e-43	1.92e-40	T19D12.4	T19D12.4a
WBGene00020358	2.53816	3.59e-09	2.86e-07	math-39	T08E11.2
WBGene00044211	2.51912	0.00084728	0.0216137		Y60A3A.25
WBGene00019273	2.50377	3.11e-14	4.31e-12		H43E16.1
WBGene00012533	2.47997	3.08e-05	0.00126145	fbxa-209	Y36E3A.1
WBGene00018921	2.47251	1.72e-26	6.37e-24	sago-2	F56A6.1a
WBGene00008858	2.45556	0.00011931	0.00410193		F15D3.8
WBGene00235133	2.45491	0.0018902	0.0409921		T26H5.14
WBGene00000735	2.44898	1.4e-06	7.62e-05	col-162	Y2H9A.3
WBGene00045475	2.43699	0.00021262	0.00690723		T07A5.7
WBGene00000653	2.43313	0.00077188	0.0199138	col-77	M195.1
WBGene00022679	2.43166	0.00141182	0.0325702	ZK180.5	ZK180.5a
WBGene00011445	2.42517	4.92e-09	3.76e-07	T04F8.7	T04F8.7a
WBGene00004810	2.40164	2.07e-37	1.32e-34	skr-4	Y60A3A.18
WBGene00019660	2.38069	6.88e-17	1.22e-14		K11H12.4
WBGene00022680	2.36689	8.03e-05	0.00294338	ZK180.6	ZK180.6a
WBGene00044166	2.35607	1.28e-07	7.98e-06		C54C6.7
WBGene00007440	2.35286	3.38e-09	2.7e-07		C08E8.4
WBGene00008448	2.34369	0.00176512	0.0390981		E01G4.6
WBGene00016763	2.33639	1.72e-31	8.83e-29	C49A9.9	C49A9.9a
WBGene00000734	2.33368	0.00197632	0.0422268	col-161	C50B6.4
WBGene00000783	2.3271	4.25e-25	1.35e-22	cpr-3	T10H4.12
WBGene00044457	2.29844	5.67e-12	6.35e-10		C18H7.11
WBGene00010749	2.27136	4.93e-16	7.92e-14		K10D11.5
WBGene00000707	2.26299	0.00218126	0.0455064	col-133	F52B11.4
WBGene00021121	2.26009	1.69e-19	3.83e-17		W09G12.7
WBGene00008988	2.25891	0.00189743	0.0410929		F20G2.5
WBGene00044681	2.25794	1.33e-09	1.13e-07		T24C4.8
WBGene00002058	2.25633	5.4e-23	1.51e-20	ifd-2	F25E2.4
WBGene00021977	2.25428	2.57e-36	1.52e-33		Y58A7A.3
WBGene00000641	2.25062	0.00076097	0.0196974	col-65	K08C9.4
WBGene00013763	2.24682	5.16e-18	1.05e-15		Y113G7B.14
WBGene00008352	2.24582	4.21e-05	0.00166099	fbxa-6	cTel54X.1
WBGene00018562	2.24365	1.15e-06	6.37e-05		F47D12.6
WBGene00002274	2.23978	4.56e-23	1.29e-20	lec-11	F38A5.3a
WBGene00021690	2.23607	0.0001379	0.0046805		Y48G8AL.12
WBGene00020451	2.23049	0.00026716	0.00827363	fbxa-11	T12B5.4
WBGene00019057	2.22978	2.69e-15	4.11e-13	F58F9.3	F58F9.3a
WBGene00008900	2.22766	2.62e-15	4.04e-13		F16H6.10
WBGene00006467	2.20053	1.61e-19	3.71e-17	magu-2	C01B7.4
WBGene00020913	2.17275	0.00218029	0.0455064		W01B11.1
WBGene00008944	2.16891	6.73e-30	2.82e-27		F19B2.5
WBGene00008602	2.16612	3.25e-10	3.02e-08	oac-14	F09B9.1
WBGene00011957	2.14202	2.31e-08	1.59e-06		T23F11.6
WBGene00006628	2.13099	4.67e-05	0.00182035	tsp-2	C02F5.11
WBGene00002881	2.11455	7.92e-08	5.11e-06	let-756	C05D11.4
WBGene00016379	2.09125	1.03e-13	1.38e-11		C33H5.13
WBGene00010795	2.0909	2.21e-05	0.0009414	M01A8.1	M01A8.1a
WBGene00019146	2.08993	0.0004763	0.0135148		H02F09.3
WBGene00022382	2.08308	4.44e-39	3.36e-36		Y94H6A.10
WBGene00012683	2.06585	5.09e-06	0.00025001	asp-17	Y39B6A.24
WBGene00009431	2.06069	3.36e-07	2e-05	dct-17	F35E12.7a
WBGene00012058	2.03864	3.76e-05	0.0015093		T26F2.2
WBGene00022412	2.02783	1.25e-06	6.84e-05	Y102A11A.2	Y102A11A.2a
WBGene00044280	2.02551	1.71e-06	9.08e-05		W02A2.9
WBGene00011707	2.0107	3e-05	0.0012364	T11B7.2	T11B7.2a
WBGene00008199	1.99995	1.61e-22	4.35e-20		C49C3.9
WBGene00019744	1.99598	1.8e-20	4.47e-18		M02H5.8
WBGene00016450	1.99556	1.74e-33	9.89e-31	clec-5	C35D10.14
WBGene00015716	1.99132	8.88e-09	6.45e-07	sox-4	C12D12.5
WBGene00016997	1.99112	5.07e-09	3.86e-07	cebp-1	D1005.3
WBGene00015048	1.98536	1.4e-23	4.13e-21	faah-2	B0218.2
WBGene00002090	1.93705	8.03e-06	0.00037735	ins-7	ZK1251.2a
WBGene00011335	1.93371	2.49e-06	0.00012803		T01E8.8
WBGene00004809	1.92842	1.79e-30	8.13e-28	skr-3	F44G3.6
WBGene00022064	1.92481	0.00130848	0.0308112		Y67D8B.5
WBGene00002021	1.91115	8.35e-26	2.83e-23	hsp-17	F52E1.7a
WBGene00003605	1.9025	0.00196879	0.0421225	nhr-6	C48D5.1a
WBGene00007932	1.89588	1.16e-06	6.41e-05	zip-5	C34D1.5a
WBGene00045416	1.89286	4.77e-11	4.8e-09		Y37H2A.14
WBGene00020326	1.88867	9.29e-05	0.00332213	math-38	T07H3.3
WBGene00000699	1.86485	0.00162977	0.0365389	col-125	C29F4.1
WBGene00000753	1.86244	2.36e-05	0.00099895	col-180	C44C10.1
WBGene00022181	1.86023	4.55e-08	3.05e-06	pho-9	Y71H2AM.16
WBGene00010475	1.84643	5.86e-05	0.00223063		K01F9.2
WBGene00044206	1.82423	9.49e-11	9.44e-09	T26H5.9	T26H5.9a
WBGene00007694	1.79761	1.02e-10	1.01e-08	C23H4.6	C23H4.6a
WBGene00017592	1.79754	2.85e-09	2.34e-07		F19C7.2
WBGene00020449	1.79403	0.00049594	0.0139724	fbxa-54	T12B5.2
WBGene00015933	1.79068	3.56e-23	1.03e-20		C17H12.8
WBGene00007153	1.76352	8.49e-53	1.23e-49	clec-41	B0365.6
WBGene00008228	1.76188	2.27e-06	0.0001175		C50B8.6
WBGene00020580	1.75295	2.51e-12	2.89e-10		T19D12.5
WBGene00000678	1.7505	1.56e-05	0.00068764	col-104	F58F6.1
WBGene00021520	1.74938	0.00183198	0.040002		Y41D4B.18
WBGene00045400	1.7469	0.00099474	0.0247798		C54D10.13
WBGene00002212	1.74297	9.92e-06	0.00045907	kin-31	B0523.1
WBGene00015455	1.73273	1.11e-06	6.22e-05		C04G6.5
WBGene00006718	1.72406	8.69e-05	0.00315277	ubc-23	C28G1.1
WBGene00016788	1.70563	5.77e-08	3.81e-06		C49G7.10
WBGene00018210	1.69454	0.00055691	0.0153905	F39G3.5	F39G3.5a
WBGene00016719	1.67719	0.00018914	0.00623333	math-24	C46F9.3
WBGene00015823	1.67025	1.43e-22	3.93e-20		C16B8.3
WBGene00019314	1.66083	4.38e-06	0.00021715		K02E7.10
WBGene00016425	1.65861	1.56e-09	1.3e-07		C34H4.2
WBGene00015167	1.63385	0.00010152	0.00359919		B0403.3
WBGene00000190	1.6336	0.00031995	0.00970072	arf-1.1	F45E4.1
WBGene00019717	1.63172	0.00105301	0.0259872	trx-3	M01H9.1
WBGene00009971	1.62224	1.43e-10	1.39e-08	F53C11.1	F53C11.1a
WBGene00021471	1.61464	3.08e-05	0.00126145		Y39G10AR.15
WBGene00021256	1.61425	4e-05	0.00159303		Y22D7AR.2
WBGene00007180	1.60572	2.22e-06	0.00011555		B0457.6
WBGene00013838	1.60445	0.0019308	0.041533	fbxa-31	ZC47.5
WBGene00011978	1.60064	2.45e-06	0.00012619	T24B8.4	T24B8.4a
WBGene00009840	1.60015	0.00074549	0.0194537	fbxa-189	F47H4.9
WBGene00004174	1.58823	0.00075289	0.0195826	abu-14	ZK1067.7
WBGene00014836	1.58273	8.13e-07	4.62e-05	T09F5.12	T09F5.12a
WBGene00020707	1.56473	1.92e-05	0.00083413	wago-10	T22H9.3
WBGene00001250	1.56234	4.51e-10	4.08e-08	elt-2	C33D3.1
WBGene00013755	1.55871	0.00085646	0.021813	fbxa-115	Y113G7B.3
WBGene00004509	1.55754	1.26e-13	1.69e-11	rrf-2	M01G12.12
WBGene00006923	1.55201	6.73e-15	9.92e-13	vhp-1	F08B1.1a
WBGene00013437	1.54756	0.00075831	0.0196914		Y66D12A.11
WBGene00015545	1.54724	0.0024262	0.0494498	C06G1.1	C06G1.1a
WBGene00019935	1.54473	1.27e-11	1.38e-09	R07E4.1	R07E4.1a
WBGene00009433	1.54412	6.39e-09	4.82e-07	F35E12.9	F35E12.9a
WBGene00017530	1.54151	0.00050757	0.0142244		F16H11.1
WBGene00008726	1.54106	0.00116414	0.0281008		F13A7.11
WBGene00015689	1.53824	6.78e-12	7.55e-10		C10G11.9
WBGene00004169	1.52997	5.59e-10	4.97e-08	pqn-89	Y73B6BR.1a
WBGene00010265	1.51875	4.11e-10	3.76e-08		F58G1.3
WBGene00007297	1.50179	5.83e-28	2.26e-25		C04F12.1
WBGene00022645	1.49745	1.85e-59	3.69e-56	ZK6.11	ZK6.11a
WBGene00017139	1.49016	0.00235556	0.0482571	clec-141	EEED8.11
WBGene00010822	1.48459	1.77e-05	0.00077264		M01G12.9
WBGene00017302	1.48277	4.79e-09	3.72e-07	F09F7.5	F09F7.5a
WBGene00021993	1.47837	7.13e-09	5.31e-07		Y59E9AL.3
WBGene00001770	1.47171	1.98e-05	0.00085814	gst-22	F21H7.1
WBGene00016555	1.46616	1.74e-05	0.00076076	math-20	C40D2.2
WBGene00017948	1.45282	6.31e-08	4.13e-06	mth-1	F31D5.5
WBGene00000625	1.44872	5.68e-06	0.00027573	col-48	Y54E10BL.2
WBGene00016190	1.44221	2.93e-11	3.02e-09	C28G1.5	C28G1.5a
WBGene00019169	1.44134	0.00040805	0.0118962		H06I04.5
WBGene00008125	1.42135	0.00137824	0.0319808		C47A4.5
WBGene00017504	1.41936	0.00210295	0.0443963	F16B4.2	F16B4.2a
WBGene00043743	1.41229	1.41e-12	1.68e-10		Y59E9AL.2
WBGene00012925	1.41051	0.00135796	0.0316319	wht-8	Y47D3A.11
WBGene00017726	1.40829	1.78e-09	1.48e-07		F22H10.2
WBGene00010850	1.40828	3.3e-15	5.01e-13	M04C3.1	M04C3.1a
WBGene00006449	1.40705	1.66e-14	2.36e-12	tag-76	ZK757.3a
WBGene00002271	1.40703	2.31e-26	8.16e-24	lec-8	R07B1.10
WBGene00004962	1.40691	0.00053635	0.0148739	spe-8	F53G12.6
WBGene00018783	1.40619	1.32e-05	0.00058972	cbs-2	F54A3.4
WBGene00001414	1.40582	3.25e-07	1.95e-05	fer-1	F43G9.6a
WBGene00008969	1.4058	0.00150518	0.0343899		F20C5.4
WBGene00008255	1.3984	0.00010358	0.00365588	C51E3.10	C51E3.10a
WBGene00022032	1.39698	0.00044378	0.0127052		Y65B4A.9
WBGene00004901	1.39299	0.0002501	0.00788342	snf-2	F55H12.1
WBGene00012464	1.39046	7.07e-07	4.05e-05	arrd-7	Y17G7B.11
WBGene00022644	1.38571	1.6e-27	6.05e-25	dod-19	ZK6.10
WBGene00008547	1.38566	1.04e-12	1.27e-10	F07A11.4	F07A11.4a
WBGene00000522	1.38564	6.85e-08	4.45e-06	clc-1	C09F12.1
WBGene00006053	1.38285	4.78e-16	7.77e-14	ssq-4	T28H11.1
WBGene00017727	1.3817	6.32e-31	3.14e-28		F22H10.3
WBGene00000544	1.37319	0.00066338	0.0177177	clp-3	Y47H10A.1
WBGene00021381	1.3726	2.83e-10	2.7e-08	Y37E11B.10	Y37E11B.10a
WBGene00021589	1.37112	0.00143901	0.0331014		Y46D2A.1
WBGene00006470	1.3693	1.01e-07	6.37e-06	tag-120	F40F9.2
WBGene00194659	1.36536	0.00191205	0.0412972	linc-1	W09C5.11
WBGene00004859	1.36135	9.95e-06	0.00045907	sma-5	W06B3.2a
WBGene00008251	1.35244	0.00143504	0.0330579	srsx-30	C51E3.5
WBGene00006051	1.3518	1.25e-15	1.98e-13	ssq-2	T28H11.5
WBGene00009308	1.33741	2.72e-13	3.53e-11		F32A11.3
WBGene00017179	1.33702	0.00011372	0.00396576	wht-4	F02E11.1
WBGene00008945	1.33687	0.00126531	0.0300614		F19B2.6
WBGene00006052	1.33401	2.04e-08	1.41e-06	ssq-3	ZC477.1
WBGene00001207	1.33319	0.00020225	0.00658363	egl-43	R53.3a
WBGene00018724	1.3298	0.0001859	0.00613923		F53A9.1
WBGene00022848	1.32813	1.63e-12	1.94e-10		ZK1055.7
WBGene00011910	1.32575	8.75e-13	1.11e-10	T22B3.2	T22B3.2a
WBGene00010899	1.32439	2.63e-06	0.00013421		M28.8
WBGene00015791	1.32434	1.54e-09	1.3e-07		C15C7.5
WBGene00010047	1.32036	2.38e-13	3.11e-11		F54D1.6
WBGene00019151	1.31981	1.75e-07	1.08e-05	pck-3	H04M03.1
WBGene00001577	1.318	1.16e-07	7.27e-06	gem-4	T12A7.1
WBGene00006649	1.30407	9.32e-13	1.15e-10	tth-1	F08F1.8
WBGene00011401	1.30322	1.12e-05	0.00051009		T03F6.6
WBGene00007248	1.29657	1.01e-11	1.12e-09	catp-4	C01G12.8
WBGene00017361	1.29418	0.00132377	0.0310794		F10E9.12
WBGene00016717	1.29122	0.00088535	0.0225128	math-22	C46F9.1a
WBGene00022346	1.28176	0.00041945	0.0121395		Y82E9BR.13
WBGene00007307	1.28161	4.51e-10	4.08e-08		C04G2.8
WBGene00012595	1.28077	5.83e-09	4.42e-07		Y38E10A.17
WBGene00010712	1.27925	0.00117502	0.0282537	K09B11.5	K09B11.5a
WBGene00013033	1.27376	4.88e-05	0.00189515		Y49E10.10
WBGene00020187	1.26605	1.61e-08	1.14e-06	gsp-4	T03F1.5
WBGene00015024	1.2655	1.08e-10	1.06e-08		B0205.10
WBGene00015382	1.25364	0.00028321	0.00873666		C03B1.14
WBGene00007414	1.25184	6.91e-05	0.00256532	C07E3.3	C07E3.3a
WBGene00010086	1.25163	2.22e-11	2.32e-09		F55B11.4
WBGene00016845	1.24751	0.00025142	0.00790914		C50F7.5
WBGene00011090	1.2454	0.00018229	0.00605764	R07B7.6	R07B7.6a
WBGene00021020	1.24288	4.86e-09	3.74e-07	W04B5.3	W04B5.3a
WBGene00007082	1.23576	1.89e-06	9.94e-05	acs-10	AH10.1
WBGene00011190	1.23473	0.0006746	0.0179871	swt-6	R10D12.9
WBGene00020457	1.23231	0.00019882	0.00649852	fbxa-67	T12B5.11
WBGene00013771	1.23193	1.58e-11	1.7e-09		Y113G7C.1
WBGene00015630	1.23191	0.00043906	0.0125928		C09B9.7
WBGene00017975	1.23083	7.6e-08	4.92e-06		F32B5.1
WBGene00010241	1.225	4.73e-06	0.00023362		F58D2.2
WBGene00008498	1.22316	9.75e-06	0.0004552		F01D5.8
WBGene00021590	1.21435	5.56e-06	0.00027148		Y46D2A.2
WBGene00021878	1.21409	0.00019786	0.00649382		Y54G2A.13
WBGene00003561	1.20857	1.31e-06	7.15e-05	ncr-1	F02E8.6
WBGene00019531	1.2065	0.00041889	0.0121395	scrm-5	K08D10.8
WBGene00014179	1.20085	4.85e-09	3.74e-07		ZK1010.5
WBGene00012115	1.20018	0.00034883	0.0104374		T28B8.4
WBGene00020471	1.19953	1.05e-10	1.03e-08	pho-14	T13B5.3
WBGene00006039	1.19482	2.01e-14	2.83e-12	ssp-10	K07F5.9
WBGene00001839	1.1908	0.00131976	0.0310308	hdl-1	ZK829.2
WBGene00020360	1.19025	0.00011405	0.00396576	math-41	T08E11.4
WBGene00013713	1.18586	0.00091363	0.023121		Y106G6G.4
WBGene00016599	1.18568	0.00156199	0.0353681		C42D8.1
WBGene00018823	1.18416	1.4e-16	2.4e-14		F54E2.1
WBGene00009432	1.17717	0.00219424	0.0456574	F35E12.8	F35E12.8a
WBGene00008099	1.17475	2.74e-06	0.0001395		C44H9.4
WBGene00010719	1.17466	2.99e-05	0.0012348		K09E4.1
WBGene00011672	1.16929	0.00011644	0.00402046	cyp-13A5	T10B9.2
WBGene00012827	1.16852	0.00037619	0.0111305		Y43F8C.5
WBGene00021253	1.1664	9.31e-07	5.25e-05		Y22D7AL.15
WBGene00020576	1.16104	6.49e-06	0.0003113		T19D12.1
WBGene00044468	1.15848	1.16e-09	1e-07		Y69A2AL.2
WBGene00005003	1.15552	1.3e-08	9.25e-07	spp-18	F27C8.4
WBGene00001345	1.15492	7.73e-06	0.00036749	fos-1	F29G9.4a
WBGene00011737	1.15253	1.6e-14	2.3e-12	sqst-1	T12G3.1a
WBGene00007308	1.14305	7.28e-10	6.4e-08		C04G2.9
WBGene00015217	1.1387	1.28e-07	7.98e-06	tes-1	B0496.8
WBGene00043062	1.13797	6.04e-06	0.00029236	clec-80	Y54G2A.39
WBGene00006047	1.13643	9.23e-05	0.00331026	ssp-19	C55C2.2
WBGene00010540	1.13527	8.97e-05	0.00322972		K03H1.5
WBGene00017448	1.13514	0.00016461	0.00550458		F14B8.6
WBGene00020223	1.13379	5.59e-06	0.00027196		T05A7.6
WBGene00021007	1.13226	5.6e-05	0.00215756		W03F11.4
WBGene00012809	1.13134	1.49e-08	1.06e-06		Y43F8A.2
WBGene00020990	1.12831	6.39e-07	3.68e-05		W03D8.9
WBGene00021398	1.12706	3.67e-09	2.89e-07		Y38C1AA.7
WBGene00007159	1.1265	2.46e-05	0.00103412		B0379.7
WBGene00017542	1.12275	9.39e-09	6.79e-07		F17E9.5
WBGene00020353	1.11876	1.67e-06	8.91e-05		T08B6.4
WBGene00006040	1.1143	0.00058565	0.0160179	ssp-11	T28H11.6
WBGene00012979	1.11187	0.00015516	0.00521066		Y48B6A.5
WBGene00008724	1.11048	0.00010967	0.00384535		F13A7.1
WBGene00021113	1.10832	4.93e-06	0.00024297	gsp-3	W09C3.6
WBGene00016541	1.10796	6.42e-08	4.19e-06		C39H7.1
WBGene00022467	1.10674	0.00049403	0.0139431		Y119C1B.1
WBGene00009846	1.10576	0.00065816	0.0176077		F48F5.2
WBGene00017736	1.10344	0.00116475	0.0281008		F23C8.7
WBGene00009344	1.10223	3.81e-08	2.57e-06		F32H2.7
WBGene00013290	1.10143	3.05e-09	2.49e-07		Y57G11A.2
WBGene00018731	1.10077	1.53e-06	8.24e-05		F53A9.8
WBGene00003452	1.10069	1.01e-07	6.37e-06	msp-59	ZK354.11
WBGene00020117	1.09887	0.00239148	0.0489301		R155.3
WBGene00003449	1.09605	2e-05	0.00086476	msp-56	K07F5.3
WBGene00002023	1.09359	4.2e-17	7.69e-15	hsp-25	C09B8.6a
WBGene00019688	1.09249	3.08e-07	1.85e-05		K12H6.8
WBGene00010700	1.09223	1.53e-10	1.48e-08	nipi-3	K09A9.1
WBGene00020840	1.08818	3.22e-10	3.01e-08		T27A3.4
WBGene00008590	1.08735	3.24e-05	0.00131779		F08H9.2
WBGene00003448	1.08486	5.01e-08	3.34e-06	msp-55	C09B9.6
WBGene00201366	1.08335	0.0007082	0.0186641		T01C8.10
WBGene00019166	1.0825	0.00033496	0.0100793	tat-2	H06H21.10a
WBGene00020905	1.08123	1.47e-06	7.97e-05		T28H11.7
WBGene00009595	1.07847	6.23e-06	0.00030039		F40F12.7
WBGene00009434	1.07834	2.36e-12	2.74e-10		F35E12.10
WBGene00016953	1.07667	0.00119731	0.0286598		C55C3.3
WBGene00003096	1.07182	1.52e-09	1.29e-07	lys-7	C02A12.4
WBGene00018926	1.07026	8.04e-06	0.00037735		F56A11.6
WBGene00022090	1.07011	3.47e-12	3.91e-10	Y69A2AR.19	Y69A2AR.19a
WBGene00012637	1.06963	0.00024162	0.0076767		Y38H8A.3
WBGene00007987	1.06921	1.47e-05	0.000649		C36H8.1
WBGene00000012	1.06806	0.0024103	0.0491886	abf-1	C50F2.9
WBGene00018350	1.06758	8.44e-09	6.19e-07	ttm-4	F42C5.10
WBGene00018384	1.06401	0.00011804	0.00406685		F43C11.7
WBGene00044177	1.06397	0.00106262	0.0261838		C30G7.3
WBGene00014665	1.06152	0.00017468	0.00582914		C04G2.3
WBGene00000391	1.06144	0.00038003	0.0112232	cdd-1	C47D2.2
WBGene00003424	1.05859	2.03e-06	0.0001061	msp-3	F26G1.7
WBGene00009393	1.05177	8.87e-10	7.72e-08	clec-62	F35C5.5a
WBGene00000228	1.05102	1.35e-12	1.63e-10	atn-1	W04D2.1a
WBGene00004796	1.04913	0.00036515	0.0108442	sid-2	ZK520.2
WBGene00022847	1.04524	5.67e-05	0.00217538	ZK1055.6	ZK1055.6a
WBGene00003458	1.04395	4.58e-07	2.69e-05	msp-65	ZK354.1
WBGene00007354	1.03971	0.00026156	0.00813178		C06A1.3
WBGene00019615	1.03944	1.78e-05	0.00077519		K10B4.3
WBGene00008063	1.03593	0.00025373	0.00795051		C41G7.6
WBGene00199297	1.03533	0.00226386	0.0466353		T10E9.12
WBGene00022709	1.02899	0.00022829	0.00731166		ZK354.8
WBGene00002269	1.02668	7.66e-15	1.12e-12	lec-6	Y55B1AR.1
WBGene00018971	1.02226	0.00107736	0.0265061	clec-67	F56D6.2
WBGene00010605	1.02117	7.11e-18	1.4e-15	K06G5.1	K06G5.1a
WBGene00000067	1.01991	5.37e-14	7.37e-12	act-5	T25C8.2
WBGene00003426	1.01956	2.18e-05	0.00093384	msp-19	F36H12.7
WBGene00002186	1.01908	0.00029616	0.00905525	kel-10	T16H12.6
WBGene00002187	1.01606	8.61e-09	6.29e-07	kgb-1	T07A9.3
WBGene00013858	1.01588	0.00011198	0.00391745	ssp-34	ZC168.6
WBGene00007689	1.01247	1.19e-05	0.00054063		C18E9.9
WBGene00013785	1.01192	0.00115067	0.0278788	nep-23	Y116A8C.4
WBGene00004057	1.01178	5.06e-05	0.00195786	pmk-3	F42G8.4
WBGene00004969	1.01166	1.27e-09	1.09e-07	spe-15	F47G6.4
WBGene00004904	1.01116	0.00193952	0.0416643	snf-5	Y46G5A.30
WBGene00003463	1.0097	3.05e-06	0.00015434	msp-76	ZK1251.6
WBGene00023424	1.00923	0.00179817	0.0393786		C53D6.10
WBGene00011979	1.00701	8.49e-05	0.00309878		T24B8.5
WBGene00003456	1.00653	0.00013446	0.00458313	msp-63	K05F1.7
WBGene00003465	1.0062	3.69e-05	0.0014863	msp-78	T13F2.11
WBGene00003444	1.00408	3.58e-06	0.00017877	msp-51	ZK354.5
WBGene00022705	1.00352	3.57e-06	0.00017877	ZK354.2	ZK354.2a
WBGene00003442	1.00187	1.93e-06	0.00010146	msp-49	C34F11.6
WBGene00002990	1.00084	0.00063492	0.0171299	lin-1	C37F5.1a
WBGene00002273	0.998962	3.5e-15	5.26e-13	lec-10	W01A11.4
WBGene00020713	0.998852	2.98e-05	0.0012348		T23B3.5
WBGene00016678	0.997768	0.00070147	0.0185483		C45G9.7
WBGene00006760	0.996507	7.77e-06	0.00036821	unc-23	H14N18.1a
WBGene00007772	0.994742	7.94e-06	0.00037481	egrh-1	C27C12.2
WBGene00009323	0.986538	0.00012946	0.00442209	best-13	F32B6.9
WBGene00016920	0.986363	4.84e-05	0.00188441		C54E4.5
WBGene00002054	0.983694	1.51e-08	1.07e-06	ifb-2	F10C1.7a
WBGene00013999	0.977696	0.00177772	0.0393024		ZK550.5
WBGene00012554	0.977372	0.00025583	0.0080007		Y37D8A.16
WBGene00003467	0.97661	1.46e-05	0.00064411	msp-81	K07F5.1
WBGene00004405	0.975986	1e-21	2.65e-19	rop-1	C12D8.11
WBGene00009031	0.972609	0.00014983	0.00505303		F21H7.5
WBGene00018869	0.972516	2.04e-06	0.00010647	F55C12.1	F55C12.1a
WBGene00003438	0.971891	3.57e-06	0.00017877	msp-45	F58A6.8
WBGene00020116	0.969943	0.00166116	0.037086	moa-1	R155.2
WBGene00016735	0.969076	5.5e-06	0.00026957	fhod-1	C46H11.11
WBGene00003432	0.968854	1.5e-06	8.1e-05	msp-36	C04G2.4
WBGene00021288	0.965827	0.00061049	0.016555	clec-123	Y25C1A.1
WBGene00018232	0.962376	0.00118354	0.028373		F40E3.5
WBGene00003469	0.959857	1.11e-06	6.21e-05	msp-142	K05F1.2
WBGene00015955	0.954681	3.15e-10	2.96e-08		C18B2.4
WBGene00012207	0.954522	2.77e-05	0.00115498	W02B12.12	W02B12.12a
WBGene00009394	0.953151	5.62e-15	8.36e-13	clec-63	F35C5.6
WBGene00001132	0.950858	1.31e-09	1.12e-07	alp-1	T11B7.4a
WBGene00045063	0.950694	0.00023916	0.00762915	Y37A1A.4	Y37A1A.4a
WBGene00009470	0.95048	0.00068723	0.0182548		F36D3.4
WBGene00004093	0.949097	8.08e-18	1.57e-15	ppw-1	C18E3.7a
WBGene00011491	0.945148	0.00059255	0.0161787		T05F1.5
WBGene00003602	0.938728	2.27e-05	0.00096825	nhr-3	H01A20.1
WBGene00010545	0.937484	0.00032061	0.00970243		K03H1.10
WBGene00003429	0.937441	3.05e-05	0.00125442	msp-31	R05F9.13
WBGene00018729	0.933445	0.00010465	0.00368554		F53A9.6
WBGene00021579	0.925587	0.00130466	0.0307667	clec-73	Y46C8AL.1
WBGene00001603	0.922769	7.46e-05	0.00275338	gln-2	K03H1.1
WBGene00003431	0.92166	8.91e-05	0.00322314	msp-33	R05F9.8
WBGene00010470	0.915289	2.43e-05	0.00102146	cdr-4	K01D12.11
WBGene00001559	0.903374	1.32e-05	0.00059196	gei-1	F45H7.2a
WBGene00009801	0.89883	2.54e-07	1.54e-05		F47A4.5
WBGene00009162	0.897979	0.00229439	0.0471862	F26E4.7	F26E4.7a
WBGene00004567	0.896586	0.00112276	0.0273273	rrn-2.1	F31C3.11
WBGene00006533	0.893059	0.00097371	0.0242938	tba-7	T28D6.2
WBGene00002174	0.885788	3.95e-06	0.00019638	itx-1	W03D8.6a
WBGene00003010	0.879122	1.67e-15	2.64e-13	lin-24	B0001.1a
WBGene00015403	0.878772	0.00076102	0.0196974	clec-10	C03H5.1
WBGene00012005	0.877447	8.15e-05	0.00298164	2024-06-01	T24H10.7a
WBGene00021518	0.875937	0.00014729	0.00497795	hpo-6	Y41D4B.16
WBGene00003464	0.874679	0.0003942	0.0115214	msp-77	F32B6.6
WBGene00018145	0.874512	2.05e-12	2.42e-10	F37C4.5	F37C4.5a
WBGene00018522	0.870007	2.49e-11	2.59e-09	F46H5.7	F46H5.7a
WBGene00004951	0.869664	2.88e-10	2.73e-08	spc-1	K10B3.10a
WBGene00009884	0.86181	0.00024816	0.00783784		F49C12.15
WBGene00020414	0.853944	9.49e-05	0.00338781		T10E9.4
WBGene00000097	0.85126	3.7e-08	2.5e-06	aip-1	F58E10.4
WBGene00003090	0.848475	1.92e-17	3.68e-15	lys-1	Y22F5A.4
WBGene00021128	0.848175	3.78e-05	0.00151046		W10C8.5
WBGene00003593	0.846763	5.8e-05	0.00221232	nfm-1	F42A10.2a
WBGene00004855	0.845334	2.01e-19	4.51e-17	sma-1	R31.1a
WBGene00013933	0.84219	2.11e-05	0.00090893	clec-99	ZK39.8
WBGene00018096	0.836705	0.00026807	0.00828575	clec-207	F36F12.5
WBGene00008019	0.824277	1.09e-05	0.00049969		C38H2.2
WBGene00009221	0.819728	1.35e-05	0.00060285	acs-2	F28F8.2
WBGene00010659	0.819289	0.0021792	0.0455064		K08D8.5
WBGene00016416	0.817365	0.00071907	0.0188569		C34F11.5
WBGene00045242	0.814842	0.00093841	0.0236026		C05B5.11
WBGene00019837	0.811733	0.00165216	0.0369369		R02F2.8
WBGene00006942	0.811235	6.65e-05	0.00247481	wrk-1	F41D9.3a
WBGene00015128	0.804099	0.00043058	0.0123941	B0303.7	B0303.7a
WBGene00015688	0.803707	0.0011714	0.0282094		C10G11.8
WBGene00003903	0.796561	3.92e-05	0.00156196	pab-2	F18H3.3a
WBGene00010296	0.792602	0.00039447	0.0115214	dgat-2	F59A1.10
WBGene00019586	0.786825	0.00214105	0.044962		K09F6.3
WBGene00007778	0.78607	0.00022263	0.00715914		C27D8.2
WBGene00003446	0.783661	0.00031677	0.00962271	msp-53	R13H9.4
WBGene00023467	0.774414	0.00022044	0.00710636		Y38F2AR.14
WBGene00004400	0.771352	0.0013846	0.0320816	rom-1	F26F4.3
WBGene00009724	0.770047	0.00052957	0.0147373	F45D3.4	F45D3.4a
WBGene00016611	0.768446	3.33e-06	0.00016754	bicd-1	C43G2.2
WBGene00004131	0.767178	7.66e-09	5.67e-07	pqn-44	F55A12.9a
WBGene00019972	0.759173	0.00150583	0.0343899		R09A1.2
WBGene00021369	0.757289	0.0005716	0.0157145	siah-1	Y37E11AR.2
WBGene00012500	0.756482	0.00060779	0.0165378	hpo-2	Y26D4A.2
WBGene00016800	0.755642	0.00030581	0.00930775		C50C3.2
WBGene00004278	0.753847	0.00161104	0.036221	rab-19	Y62E10A.9
WBGene00022358	0.747335	3.29e-05	0.00133122		Y92H12A.2
WBGene00007574	0.744321	0.00050251	0.0141074		C14B1.3
WBGene00007047	0.741046	0.00243395	0.0495444	wts-1	T20F10.1
WBGene00015680	0.739774	0.00221214	0.0458936	egal-1	C10G6.1a
WBGene00021996	0.739259	0.00135284	0.0315755		Y59E9AL.6
WBGene00003978	0.739049	0.00093947	0.0236026	pes-4	Y119D3B.17
WBGene00012144	0.737741	6.12e-05	0.00232537		T28H10.3
WBGene00010226	0.734889	0.00137172	0.0318759		F58A4.1
WBGene00007216	0.731926	1.43e-06	7.75e-05		C01A2.4
WBGene00015580	0.731344	0.0011358	0.0275605	cls-1	C07H6.3
WBGene00013928	0.719847	0.00050223	0.0141074	clec-94	ZK39.3
WBGene00020179	0.707232	0.00120647	0.0288358		T02H6.9
WBGene00010901	0.701481	0.00021811	0.00705672		M28.10
WBGene00008572	0.701419	2.54e-06	0.00013014	F08B12.4	F08B12.4a
WBGene00003434	0.701347	0.00169179	0.0377169	msp-38	K08F4.8
WBGene00009578	0.7003	7.93e-05	0.00291677	F40F8.5	F40F8.5a
WBGene00002250	0.698735	7.73e-09	5.7e-07	lap-2	W07G4.4
WBGene00021370	0.69787	0.00121086	0.0288973	nape-2	Y37E11AR.3a
WBGene00016407	0.694665	0.00103537	0.0256712	C34D10.2	C34D10.2a
WBGene00000020	0.69437	0.00036244	0.0108039	abt-2	F12B6.1
WBGene00000545	0.689328	0.00041801	0.0121395	clp-4	Y39A3CL.5a
WBGene00019997	0.688516	0.00139276	0.0322238		R10F2.6
WBGene00019780	0.685605	0.00059772	0.0162919	M60.4	M60.4a
WBGene00019170	0.682855	0.00232776	0.0478106	H06I04.6	H06I04.6a
WBGene00003470	0.681803	0.00134824	0.0315755	msp-152	ZK546.6
WBGene00021324	0.681792	7.17e-05	0.0026529	Y34B4A.8	Y34B4A.8a
WBGene00011713	0.680154	0.00135123	0.0315755		T11F9.12
WBGene00003958	0.675799	0.00045529	0.012988	pcp-3	F23B2.11
WBGene00009215	0.675784	0.00150861	0.0344041	thn-2	F28D1.5
WBGene00011399	0.674142	2e-07	1.23e-05		T03F6.3
WBGene00022951	0.672245	0.00180484	0.0394635	C30E1.9	C30E1.9a
WBGene00000149	0.671338	2.8e-06	0.00014213	apl-1	C42D8.8a
WBGene00018097	0.667803	0.00109939	0.0269233	clec-208	F36F12.6
WBGene00001502	0.666494	1.95e-08	1.35e-06	ftt-2	F52D10.3a
WBGene00006754	0.658447	0.0003286	0.00992525	unc-15	F07A5.7a
WBGene00004172	0.656357	0.00206437	0.0438141	pqn-92	Y75B8A.27
WBGene00012933	0.652882	0.00033673	0.0100944	mib-1	Y47D3A.22
WBGene00013969	0.649645	0.00072698	0.019033	tep-1	ZK337.1a
WBGene00002048	0.643409	0.00221424	0.0458936	ida-1	B0244.2
WBGene00015280	0.639292	2.51e-07	1.53e-05	C01B10.6	C01B10.6a
WBGene00007372	0.638289	0.0019267	0.0415116		C06B8.7
WBGene00002081	0.636472	3.1e-08	2.12e-06	ina-1	F54G8.3
WBGene00009306	0.630239	0.00109604	0.0268824	F32A7.5	F32A7.5a
WBGene00002979	0.629959	0.00216641	0.0453748	lfe-2	C46H11.4a
WBGene00008975	0.621841	0.00028698	0.00881884		F20D1.3
WBGene00006495	0.615842	0.00150208	0.0343899	cpna-1	F31D5.3a
WBGene00008743	0.614634	0.00062601	0.0169469		F13D12.9
WBGene00021876	0.611954	0.00121811	0.0290207	Y54G2A.11	Y54G2A.11a
WBGene00003588	0.611767	3.3e-11	3.35e-09	nex-1	ZC155.1
WBGene00009482	0.607493	0.0023367	0.0479325		F36G3.1
WBGene00009888	0.603884	0.00051444	0.0143917	F49E2.5	F49E2.5a
WBGene00009628	0.600025	0.00060882	0.0165378	tatn-1	F42D1.2
WBGene00002265	0.599173	2.5e-05	0.00104649	lec-2	F52H3.7a
WBGene00016332	0.598833	0.00213592	0.044962		C32F10.4
WBGene00010790	0.59784	0.00026384	0.00818672	sodh-1	K12G11.3
WBGene00017735	0.59442	1.36e-07	8.42e-06	did-2	F23C8.6
WBGene00003400	0.589063	0.00018537	0.00613448	dapk-1	K12C11.4
WBGene00001330	0.583632	0.00209824	0.0443556	eps-8	Y57G11C.24a
WBGene00001564	0.582397	0.0003356	0.0100793	icl-1	C05E4.9a
WBGene00007836	0.582178	0.00101368	0.0252122		C31C9.2
WBGene00006798	0.578346	0.00094007	0.0236026	unc-64	F56A8.7a
WBGene00010314	0.577481	0.00117833	0.0282905		F59B2.12
WBGene00003242	0.563776	0.00080796	0.0207771	mig-6	C37C3.6a
WBGene00000022	0.561386	0.00245056	0.0498187	abt-4	Y39D8C.1
WBGene00010755	0.555222	0.00171245	0.0380177	vglu-2	K10G9.1
WBGene00010232	0.553663	7.03e-09	5.28e-07		F58B3.6
WBGene00003589	0.549751	8.62e-05	0.00313207	nex-2	T07C4.9a
WBGene00022500	0.544314	0.00022054	0.00710636	lfi-1	ZC8.4a
WBGene00000066	0.539408	0.0004638	0.013207	act-4	M03F4.2a
WBGene00000294	0.537471	0.00022462	0.00720872	cas-1	F41G4.2a
WBGene00002008	0.534482	1.07e-06	5.99e-05	hsp-4	F43E2.8
WBGene00011330	0.533609	2.81e-05	0.00116805	T01D3.6	T01D3.6a
WBGene00000248	0.53225	0.00101988	0.0253268	ben-1	C54C6.2
WBGene00018237	0.527959	0.00039137	0.0114729		F40F4.6
WBGene00001263	0.524801	0.00208797	0.0441972	emb-9	K04H4.1a
WBGene00010440	0.523648	0.00025635	0.00800123	ttr-51	JC8.8
WBGene00010308	0.517161	0.00028624	0.00881306		F59B2.3
WBGene00006494	0.513018	0.00030049	0.00916309	hke-4.2	H13N06.5
WBGene00001169	0.510582	0.00042238	0.0122023	eef-1A.2	R03G5.1a
WBGene00045388	0.50807	0.00074917	0.0195177		C38C6.8
WBGene00002978	0.488356	0.00083558	0.0213839	lev-11	Y105E8B.1a
WBGene00010660	0.475964	0.00216121	0.0453257	K08D8.6	K08D8.6a
WBGene00011972	0.473766	0.00111144	0.0271348	T23G11.7	T23G11.7a
WBGene00017885	0.471645	0.00178502	0.0393425		F28B3.4
WBGene00007010	0.471252	3.18e-05	0.00129964	alx-1	R10E12.1a
WBGene00011292	0.468848	4.68e-07	2.74e-05	R102.5	R102.5a
WBGene00011304	0.463265	0.00051679	0.0144322	mnk-1	R166.5a
WBGene00006764	0.460785	6.43e-05	0.00241271	unc-27	ZK721.2
WBGene00001385	0.453967	0.00020177	0.00658161	far-1	F02A9.2a
WBGene00000415	0.45201	6.2e-05	0.00234466	ced-1	Y47H9C.4a
WBGene00013545	0.451045	0.00121968	0.0290207		Y75B8A.8
WBGene00021331	0.442406	0.00221745	0.0459003	glrx-10	Y34D9A.6
WBGene00021322	0.439659	0.00024048	0.00765592		Y34B4A.6
WBGene00000424	0.435856	0.000924	0.0233463	ced-10	C09G12.8a
WBGene00000552	0.434945	4.61e-05	0.00180492	cmd-1	T21H3.3
WBGene00005002	0.430311	0.00019043	0.00626298	spp-17	C54G6.5
WBGene00018519	0.428471	0.00207305	0.0439398	F46H5.3	F46H5.3a
WBGene00001685	0.42524	0.00046787	0.0132991	gpd-3	K10B3.7
WBGene00017591	0.421954	6.45e-05	0.0024135		F19C7.1
WBGene00000390	0.415094	4.48e-05	0.00176482	cdc-42	R07G3.1
WBGene00000777	0.402058	1.18e-05	0.00054039	cpn-1	F43G9.9
WBGene00003916	0.397191	0.00088931	0.0225773	par-1	H39E23.1a
WBGene00008053	0.395771	0.00011411	0.00396576	cdc-48.2	C41C4.8
WBGene00012253	0.395473	0.0017906	0.0393425	clec-50	W04E12.8
WBGene00006819	0.395404	2.65e-05	0.00110675	unc-87	F08B6.4a
WBGene00004373	0.38905	0.00015414	0.00518735	rme-1	W06H8.1a
WBGene00017373	0.378199	0.00071085	0.0187031	F10G7.10	F10G7.10a
WBGene00001386	0.374141	0.00011561	0.00400056	far-2	F02A9.3
WBGene00022673	0.3653	0.00157654	0.0355962	ZK177.8	ZK177.8a
WBGene00016961	0.357751	0.00041714	0.012139	vps-32.1	C56C10.3
WBGene00003776	0.357574	0.00052949	0.0147373	nmy-1	F52B10.1
WBGene00002980	0.355401	0.00113565	0.0275605	lgg-1	C32D5.9
WBGene00016158	0.349941	0.0015137	0.0344708	ari-1	C27A12.8
WBGene00013894	0.334241	0.00108078	0.0265491		ZC434.8
WBGene00000802	0.317365	0.00024382	0.00773141	crt-1	Y38A10A.5
WBGene00000472	0.316572	0.0010437	0.0257974	cey-1	F33A8.3
WBGene00020269	-0.24103	0.00135923	0.0316319	etf-1	T05H4.6a
WBGene00004392	-0.241518	0.0002579	0.0080338	rnr-2	C03C10.3
WBGene00000867	-0.260072	0.00074348	0.0194331	cyb-2.2	H31G24.4
WBGene00017691	-0.264117	0.00223579	0.0461599	ilys-5	F22A3.6a
WBGene00009186	-0.27543	0.00218683	0.0455628	trcs-1	F27C8.6
WBGene00000405	-0.288585	0.00029379	0.00901064	cdk-1	T05G5.3
WBGene00009103	-0.296901	0.00220659	0.0458544		F25B3.6
WBGene00003576	-0.301129	0.0017907	0.0393425	ndc-80	W01B6.9
WBGene00011464	-0.308063	0.00153711	0.034904		T05B9.1
WBGene00007167	-0.337409	0.00185291	0.0404036	rbg-3	B0393.2
WBGene00007978	-0.34633	0.00170991	0.0380144		C36B1.11
WBGene00006706	-0.347885	0.00128548	0.0303594	ubc-9	F29B9.6
WBGene00011038	-0.348735	6.52e-05	0.00243071		R05H5.3
WBGene00015814	-0.350121	0.00036474	0.0108442	C16A3.10	C16A3.10a
WBGene00019606	-0.351473	0.00029638	0.00905525	clec-88	K10B2.3a
WBGene00013803	-0.352872	0.00203779	0.0433257	snx-13	Y116A8C.26a
WBGene00016943	-0.356197	1.76e-06	9.33e-05	acdh-1	C55B7.4a
WBGene00008887	-0.360235	0.00179848	0.0393786		F16D3.4
WBGene00004326	-0.367035	0.00093299	0.0235362	rde-4	T20G5.11
WBGene00014054	-0.368063	0.00045216	0.0129219		ZK669.4
WBGene00015282	-0.373795	0.00187049	0.0407312		C01B10.8
WBGene00017134	-0.377666	0.00162927	0.0365389		EEED8.3
WBGene00022455	-0.377706	0.0017041	0.0379383		Y110A7A.4
WBGene00016027	-0.380169	0.00077888	0.0200619	C23H5.8	C23H5.8a
WBGene00015203	-0.383746	0.00063163	0.0170702		B0495.2
WBGene00018006	-0.38821	0.00057125	0.0157145	hpo-3	F33D11.9a
WBGene00004315	-0.390602	0.00155751	0.0353169	rbd-1	T23F6.4
WBGene00003786	-0.396918	0.00211734	0.0446407	npa-1	VC5.3a
WBGene00012879	-0.407843	3.76e-05	0.0015093	fbxa-215	Y45F10C.3
WBGene00020721	-0.422552	0.00165149	0.0369369		T23B12.6
WBGene00000765	-0.438598	0.00145933	0.0335203	coq-5	ZK652.9
WBGene00011509	-0.441005	0.00159626	0.0359396	T05H10.4	T05H10.4a
WBGene00015310	-0.443773	0.00190559	0.0412136	fan-1	C01G5.8
WBGene00003022	-0.443796	0.00201483	0.0429921	lin-37	ZK418.4
WBGene00000888	-0.444671	0.00192719	0.0415116	cyn-12	C34D4.12
WBGene00019595	-0.44928	0.00179189	0.0393425		K09H9.2
WBGene00011912	-0.45509	0.00065598	0.0175789		T22C1.1
WBGene00022586	-0.459286	0.00025325	0.00795051	ZC308.4	ZC308.4a
WBGene00007927	-0.465062	0.00083786	0.0214079		C34C12.8
WBGene00007914	-0.486268	0.00127949	0.0302629	mys-4	C34B7.4
WBGene00007493	-0.493533	4.05e-05	0.00160926	npp-23	C09G9.2a
WBGene00016790	-0.495953	0.00058343	0.0160122		C49H3.3
WBGene00006927	-0.498996	0.00038982	0.0114485	vit-3	F59D8.1
WBGene00016380	-0.511454	0.00178649	0.0393425	ntp-1	C33H5.14
WBGene00017696	-0.516353	1.45e-05	0.00064376	polk-1	F22B7.6a
WBGene00017301	-0.519011	9.37e-08	5.97e-06	F09F7.4	F09F7.4a
WBGene00005006	-0.537607	5.77e-05	0.00220619	spr-1	D1014.8
WBGene00012615	-0.539149	1.7e-10	1.63e-08	dct-16	Y38H6C.1a
WBGene00009667	-0.546669	0.00152728	0.0347303		F43G9.4
WBGene00197773	-0.548056	0.00012661	0.00433403		T27A10.8
WBGene00018602	-0.55239	5.65e-05	0.00217244	F48D6.4	F48D6.4a
WBGene00021468	-0.553268	0.00010223	0.00361625	epg-2	Y39G10AR.10
WBGene00001244	-0.56889	8.26e-08	5.3e-06	elo-6	F41H10.8
WBGene00019682	-0.572515	9.82e-06	0.00045692	K12H4.7	K12H4.7a
WBGene00012935	-0.574041	0.00054737	0.015153	mcm-10	Y47D3A.28
WBGene00022852	-0.588549	0.00018391	0.00609892		ZK1127.5
WBGene00017881	-0.595087	1.5e-11	1.62e-09	asp-13	F28A12.4
WBGene00014138	-0.601535	0.00071732	0.0188421	clec-186	ZK896.7
WBGene00011635	-0.607507	0.00222945	0.0460887		T09A5.7
WBGene00011017	-0.620893	0.00053221	0.0147848		R04F11.5
WBGene00016558	-0.622544	0.00239827	0.0490059		C41A3.1
WBGene00018138	-0.627072	4.23e-16	6.95e-14	folt-2	F37B4.7
WBGene00044903	-0.637439	0.00201792	0.0430003	K03H1.13	K03H1.13a
WBGene00011029	-0.638544	0.00095499	0.0239019		R05D7.4
WBGene00010904	-0.657511	0.00010842	0.0038098	ugt-62	M88.1
WBGene00000988	-0.662545	1.13e-06	6.26e-05	dhs-25	F09E10.3
WBGene00010905	-0.663922	0.00068808	0.0182548	mrps-34	M88.2
WBGene00008567	-0.675946	0.00226467	0.0466353		F08A8.4
WBGene00009588	-0.686	0.00042833	0.0123518	F40F11.3	F40F11.3a
WBGene00004062	-0.709491	1.62e-08	1.14e-06	pmp-5	T10H9.5a
WBGene00004986	-0.717237	6.22e-05	0.00234466	spp-1	T07C4.4
WBGene00016453	-0.734787	8.55e-05	0.00311402	vet-2	C35E7.1a
WBGene00016937	-0.767717	0.00139683	0.032271	tag-294	C54H2.3
WBGene00004989	-0.774047	0.00015642	0.00524175	spp-4	T08A9.8
WBGene00015400	-0.776349	0.00069284	0.0183504	cyp-35A2	C03G6.15
WBGene00000515	-0.791055	0.00083538	0.0213839	ckc-1	T27A10.3a
WBGene00015894	-0.816593	0.00095012	0.0238173	acdh-2	C17C3.12a
WBGene00017498	-0.823352	0.00095749	0.0239268	pud-4	F15E11.12a
WBGene00007331	-0.829361	2.32e-05	0.00098555	pho-11	C05C10.4
WBGene00013947	-0.849828	9.95e-05	0.00353441	ZK228.4	ZK228.4a
WBGene00009902	-0.883815	0.00023284	0.00744236	F49E12.9	F49E12.9a
WBGene00001399	-0.888748	8.64e-08	5.53e-06	fat-7	F10D2.9
WBGene00044107	-0.940938	0.001877	0.0408171	F58G6.9	F58G6.9a
WBGene00006925	-0.9443	2.1e-11	2.23e-09	vit-1	K09F5.2
WBGene00044762	-0.979603	0.00038114	0.0112352		ZK688.11
WBGene00003572	-1.02207	0.00157402	0.0355898	ncx-7	C07A9.11
WBGene00010568	-1.02752	0.00043497	0.012498		K04G2.10
WBGene00015965	-1.05317	0.00127875	0.0302629	ugt-48	C18C4.3
WBGene00007455	-1.0582	2.14e-09	1.77e-07	ugt-22	C08F11.8
WBGene00011805	-1.06779	0.00176602	0.0390981		T16G12.4
WBGene00020261	-1.09787	0.00195444	0.0419283	vet-1	T05E7.5
WBGene00021160	-1.1076	3.3e-05	0.00133339	gba-4	Y4C6B.6
WBGene00009617	-1.11937	0.00159322	0.035922		F41E7.1
WBGene00008354	-1.12074	0.00082448	0.021168	gcsh-1	D1025.2
WBGene00017501	-1.12283	0.00077134	0.0199138	pud-3	F15E11.15a
WBGene00020674	-1.13426	6.27e-07	3.63e-05		T22B7.7
WBGene00011803	-1.26687	3.15e-09	2.55e-07		T16G12.1
WBGene00015623	-1.28875	1.26e-05	0.00056867		C09B8.4
WBGene00016431	-1.31489	0.00013768	0.0046805		C35A11.4
WBGene00022198	-1.33299	0.00127655	0.0302629		Y71H2B.11
WBGene00008565	-1.40011	2.96e-07	1.79e-05		F08A8.2
WBGene00019922	-1.55438	0.00203863	0.0433257	fbxc-28	R07C3.6
WBGene00007963	-1.69188	5.33e-05	0.00205822	cyp-25A1	C36A4.1
