# Supplementary material for: ATG-3 limits Orsay virus infection in C. elegans and regulates collagen pathways
Source: PLoS Pathog. 2025 Nov 18;21(11):e1012900. doi: 10.1371/journal.ppat.1012900 (PMC12646485; doi:10.1371/journal.ppat.1012900)
Supplement: S2 Table — (XLSX) [file ppat.1012900.s003.xlsx]

## Sheet: Infection Induced
Sequence Name	Gene Name	WormBase Gene ID
F26F2.3		WBGene00009168
F26F2.4		WBGene00009169
F42C5.3		WBGene00018345
F22G12.1		WBGene00009061
T26F2.3	eol-1	WBGene00045401
C17H1.6	pals-5	WBGene00007659
F26F2.13		WBGene00219309
C43D7.4		WBGene00008067
C17H1.13		WBGene00044708
F26F2.5		WBGene00009170
B0284.4		WBGene00007134
F26F2.1		WBGene00009166
F57G4.11		WBGene00195165
C17H1.7		WBGene00007660
C43D7.5	sdz-6	WBGene00008068
T27E7.6		WBGene00012091
C17H1.9		WBGene00007662
C54D10.7	dct-3	WBGene00008301
C17H1.3		WBGene00007656
C54D10.14		WBGene00138721
C43D7.7		WBGene00008069
B0507.8		WBGene00015225
C53A5.9		WBGene00008267
C16C4.10	math-5	WBGene00015834
W08A12.4		WBGene00021081
T08E11.1		WBGene00020357
F15H10.10		WBGene00044014
Y119D3A.1	fbxa-75	WBGene00022476
Y75B8A.39		WBGene00023483
Y39G8B.5		WBGene00012726
C17H1.8		WBGene00007661
Y105C5A.1269		WBGene00194645
C54D10.8		WBGene00008302
C53A5.11		WBGene00008269
B0507.10		WBGene00015227
Y2H9A.6		WBGene00086568
C17H1.2		WBGene00007655
ZK355.8		WBGene00086560
C17H1.14		WBGene00044709
C17H1.4		WBGene00007657
T16A1.7	trpl-5	WBGene00004149
B0284.2		WBGene00007132
F42G2.4	fbxa-182	WBGene00018353
C17H1.10		WBGene00044237
F49H6.5		WBGene00009908
F07E5.9		WBGene00017214
Y105C5A.9		WBGene00013634
Y46G5A.20		WBGene00012910
T05A8.2		WBGene00020228
M01G12.7		WBGene00010821
ZC196.6	droe-8	WBGene00022550
C16C4.11	math-6	WBGene00015835
Y105C5A.1270		WBGene00194646
Y39H10B.3		WBGene00194902
C17H1.11		WBGene00044711
Y57G11B.1		WBGene00013294
B0507.6		WBGene00015223
F20E11.17		WBGene00050906
C16C4.5	math-15	WBGene00015829
F26D11.13		WBGene00045393
F57G4.1		WBGene00010206
C08E3.15		WBGene00044416
B0507.7		WBGene00015224
F01G10.4		WBGene00008507
C16C4.9	math-17	WBGene00015833
C16C4.8	math-16	WBGene00015832
C16C4.4	math-14	WBGene00015828
F09C6.14		WBGene00044278
R52.9	math-37	WBGene00020080
C08E3.10	fbxa-158	WBGene00015602
Y43F8B.15		WBGene00045415
F15H10.12		WBGene00195181
C54D10.12		WBGene00044787
Y6E2A.5		WBGene00012399
C04F12.1		WBGene00007297
T20H9.1	fbxa-7	WBGene00020637
F15H10.5		WBGene00008872
Y47H10A.5		WBGene00012961
B0281.8		WBGene00015114
C16C4.15	math-10	WBGene00015839
C54C8.6	lys-9	WBGene00003098
C31B8.4		WBGene00016281
C05E4.15		WBGene00206359
Y9C9A.12	fbxa-86	WBGene00021179
C17H1.5		WBGene00007658
F49E12.2	dod-23	WBGene00009898
T08E11.5	fbxc-19	WBGene00020361
Y94H6A.2		WBGene00022375
F48G7.2		WBGene00018614
ZC196.3		WBGene00022547
ZK355.3		WBGene00022713
K02E2.7		WBGene00010508
Y116A8C.14	rom-3	WBGene00004402
F15D3.8		WBGene00008858
ZK177.8		WBGene00022673
R09D1.12		WBGene00011168
E03H12.5		WBGene00017112
T05A8.1		WBGene00020227
T06E6.5	fbxa-135	WBGene00011539
Y60A3A.18	skr-4	WBGene00004810
T08E11.8		WBGene00020364
ZK354.7		WBGene00022708
F15H10.9		WBGene00044013
F47H4.2		WBGene00009835
T26H2.5	sqst-3	WBGene00012067
T28H11.5	ssq-2	WBGene00006051
B0281.1		WBGene00015108
T28H11.1	ssq-4	WBGene00006053
K07F5.11	ssq-1	WBGene00006050
F33H12.7		WBGene00045457
Y6E2A.7		WBGene00012400
C14F11.4		WBGene00015780
T10C6.15		WBGene00050899
T13F3.8		WBGene00044205
F19B10.13		WBGene00194713
C08E3.8	fbxa-165	WBGene00015600
K05F1.9		WBGene00019410
Y2H9A.4		WBGene00012381
T24E12.5		WBGene00020774
C17F3.3		WBGene00015908
C33F10.1		WBGene00016351
F20B6.4		WBGene00017628
C15A11.5	col-7	WBGene00000596
F14F9.3		WBGene00017466
T23B3.5		WBGene00020713
Y6G8.5		WBGene00044207
B0379.7		WBGene00007159
R155.2	moa-1	WBGene00020116
K08F4.5		WBGene00010679
T05D4.5		WBGene00011478

## Sheet: RNAi 
Gene	WormBase Gene Description
alh-4	ALdehyde deHydrogenase
anc-1	abnormal nuclear ANChorage
attf-6	AT hook Transcription Factor family
B0281.1
bus-4	Bacterially Un-Swollen (M. nematophilum resistant)
C39B5.14
C50F2.4
cab-1	C-terminus-of-AEX-Binding protein
cdc-42	Cell Division Cycle related
cfim-1	Cleavage Factor IM (CFIm) homolog
clsp-1	CLaSPin homolog
col-51	COLlagen
col-61	COLlagen
col-92	COLlagen
cus-2	Cold sensitive U2 snRNA Suppressor homolog
cutl-21	CUTiclin-Like
D1046.2
daf-3	abnormal DAuer Formation
daz-1	human DAZ (Deleted in Azoospermia) homolog
dnj-19	DNaJ domain (prokaryotic heat shock protein)
ech-3	Enoyl-CoA Hydratase
edc-4	yeast Enhancer of DeCapping homolog
ekl-1	Enhancer of Ksr-1 Lethality
enu-3.4	ENhancer of Uncoordination
epg-5	Ectopic P Granules
F20D6.8
F21H7.5
F55A11.8
F55C12.5
F55D12.1
F57B1.6
fbxb-85	F-box B protein
flp-1	FMRF-Like Peptide
gei-1	GEX Interacting protein
gpdh-2	Glycerol-3-Phosphate DeHydrogenase
H34I24.1
hpk-1	Homeodomain interacting Protein Kinase
isw-1	yeast ISW (imitation SWI) homolog
ivph-3	Inappropriate Vulval cell Proliferation Homolog
K11H3.3
lgg-1	LC3, GABARAP and GATE-16 family
lido-12	LIn-8 Domain containing
lin-9	abnormal cell LINeage
lsm-1	LSM Sm-like protein
lsy-2	Laterally SYmmetric (defective in lateral asymmetry)
M02F4.2
M05D6.3
math-19	MATH (meprin-associated Traf homology) domain containing
math-28	MATH (meprin-associated Traf homology) domain containing
mtk-1	MTK1/MEKK4 homolog
mys-1	MYST family histone acetyltransferase-like
nhl-1	NHL (ring finger b-box coiled coil) domain containing
nhr-2	Nuclear Hormone Receptor family
npp-19	Nuclear Pore complex Protein
npr-34	NeuroPeptide Receptor family
nrfl-1	NHERF (mammalian Na/H Exchange Regulatory Factor) Like
ntl-9	NOT-Like (yeast CCR4/NOT complex component)
nurf-1	NURF (nucleosome remodeling factor) complex homolog
oaz-1	Ornithine decarboxylase AntiZyme
otub-2	OTUBain deubiquitylating protease homolog
pfd-5	PreFolDin (molecular chaperone)
pfk-1.1	6-PhosphoFructoKinase (E.C. 2.7.1.11) homolog
plx-2	PLeXin
ppfr-1	Protein Phosphatase Four Regulatory subunit
prcc-1	Proline Rich mitotic Checkpoint Control factor homolog
prpf-4	vertebrate Pre-mRNA Processing Factor
prx-2	PeRoXisome assembly factor
R03C1.1
R186.3
R31.2
rde-1	RNAi DEfective
rnf-113	RiNg Finger protein
rsd-6	RNAi Spreading Defective (see also sid)
set-4	SET (trithorax/polycomb) domain containing
spp-23	SaPosin-like Protein family
sqt-2	SQuaT
sqv-1	SQuashed Vulva
sre-3	Serpentine Receptor, class E (epsilon)
srx-34	Serpentine Receptor, class X
srz-48	Serpentine Receptor, class Z
T01G9.2
T06A10.2
T14G11.1
T19D7.7
T22C8.4
taf-9	TAF (TBP-associated transcription factor) family
thoc-2	THO Complex (transcription factor/nuclear export) subunit
tmem-107	TMEM (human TransMEMbrane protein) homolog
top-1	TOPoisomerase
trpa-2	TRPA cation channel homolog
try-7	TRYpsin-like protease
ttx-7	abnormal ThermoTaXis
ugt-19	UDP-GlucuronosylTransferase
unk-1	UNKempt related zinc finger protein
usp-48	Ubiquitin Specific Protease
vha-7	Vacuolar H ATPase
W01G7.4
wht-8	WHiTe (Drosophila) related ABC transporter
wsp-1	WASP (actin cytoskeleton modulator) homolog
wve-1	WAVE (actin cytoskeleton modulator) homolog
Y38C1AB.5
Y48G1C.8
Y54E2A.4
Y71H2AM.6
ZK1236.1
ztf-28	Zinc finger putative Transcription Factor family

## Sheet: IPR
Sequence Name	Gene Name	WormBase Gene ID
ZK131.5	his-11	WBGene00001885
ZK131.9	his-15	WBGene00001889
F08G2.1	his-44	WBGene00001918
F52E1.7	hsp-17	WBGene00002021
T21E8.3	pgp-8	WBGene00004002
Y60A3A.18	skr-4	WBGene00004810
F47H4.10	skr-5	WBGene00004811
B0284.1	pals-26	WBGene00007131
B0284.2	pals-27	WBGene00007132
B0284.4	pals-28	WBGene00007134
C17H1.3	pals-2	WBGene00007656
C17H1.4	pals-3	WBGene00007657
C17H1.5	pals-4	WBGene00007658
C17H1.6	pals-5	WBGene00007659
C17H1.7	pals-6	WBGene00007660
C17H1.8	pals-7	WBGene00007661
C17H1.9	pals-8	WBGene00007662
C43D7.4		WBGene00008067
C53A5.9		WBGene00008267
C53A5.11		WBGene00008269
C54D10.7	pals-39	WBGene00008301
C54D10.8	pals-38	WBGene00008302
F15B9.6		WBGene00008850
F22G12.1	pals-14	WBGene00009061
F26F2.1		WBGene00009166
F26F2.4		WBGene00009169
F49E12.2	dod-23	WBGene00009898
F49H6.5		WBGene00009908
M01G12.9		WBGene00010822
T27E7.6	pals-29	WBGene00012091
Y6E2A.5		WBGene00012399
Y6E2A.7		WBGene00012400
Y39G8B.5		WBGene00012726
Y41C4A.11		WBGene00012757
Y46G5A.20		WBGene00012910
Y47H10A.5		WBGene00012961
Y57G11B.1	pals-30	WBGene00013294
ZK666.6	clec-60	WBGene00014046
B0507.6		WBGene00015223
B0507.7		WBGene00015224
B0507.8		WBGene00015225
B0507.9		WBGene00015226
B0507.10	ddn-1	WBGene00015227
C08E3.8	fbxa-165	WBGene00015600
C08E3.10	fbxa-158	WBGene00015602
C08E3.13		WBGene00015605
C16C4.4	math-14	WBGene00015828
C16C4.10	math-5	WBGene00015834
C16C4.15	math-10	WBGene00015839
C31B8.4	pals-32	WBGene00016281
C54D1.2	clec-86	WBGene00016912
F07E5.9		WBGene00017214
F42C5.3		WBGene00018345
F42G2.4	fbxa-182	WBGene00018353
F57B9.3		WBGene00018997
T05A8.2		WBGene00020228
T07H3.3	math-38	WBGene00020326
T08E11.1		WBGene00020357
T24E12.5		WBGene00020774
W08A12.4	pals-33	WBGene00021081
Y9C9A.12	fbxa-86	WBGene00021179
Y69A2AR.25		WBGene00022096
Y94H6A.2		WBGene00022375
Y119D3A.1	fbxa-75	WBGene00022476
Y119D3B.21		WBGene00022497
ZC196.3		WBGene00022547
ZC196.6	droe-8	WBGene00022550
Y75B8A.39		WBGene00023483
Y68A4A.13		WBGene00044212
C17H1.10	pals-9	WBGene00044237
C17H1.13	pals-11	WBGene00044708
C17H1.14	pals-12	WBGene00044709
C54D10.12	pals-36*	WBGene00044787
F26D11.13		WBGene00045393
T26F2.3	eol-1	WBGene00045401
Y37H2A.14		WBGene00045416
T10C6.15		WBGene00050899
Y2H9A.6		WBGene00086568
C54D10.14	pals-37	WBGene00138721
F57G4.11		WBGene00195165

## Sheet: Collagen
Gene ID	Worm Base
COL-38	WBGene00000615
COL-182	WBGene00000755
COL-104	WBGene00000678
COL-75	WBGene00000651
COL-113	WBGene00000687
COL-72	WBGene00000648
COL-106	WBGene00000680
COL-140	WBGene00000713
COL-19	WBGene00000608
COL-153	WBGene00000726
COL-158	WBGene00000731
COL-76	WBGene00000652
COL-138	WBGene00000711
COL-181	WBGene00000754
COL-48	WBGene00000625
BLI-2	WBGene00000252
COL-171	WBGene00000744
COL-174	WBGene00000747
COL-178	WBGene00000751
COL-179	WBGene00000752
COL-20	WBGene00000609
COL-45	WBGene00000622
COL-73	WBGene00000649
COL-77	WBGene00000653
RAM-2	WBGene00004300
DPY-3	WBGene00001065
COL-131	WBGene00000705
SQT-1	WBGene00005016
COL-10	WBGene00000599
COL-107	WBGene00000681
COL-126	WBGene00000700
COL-127	WBGene00000701
COL-130	WBGene00000704
COL-144	WBGene00000717
COL-145	WBGene00000718
COL-156	WBGene00000729
COL-176	WBGene00000749
COL-54	WBGene00000631
COL-61	WBGene00000637
COL-63	WBGene00000639
COL-65	WBGene00000641
COL-88	WBGene00000663
COL-89	WBGene00000664
DPY-5	WBGene00001067
COL-39	WBGene00000616
COL-91	WBGene00000666
COL-123	WBGene00000697
COL-84	WBGene00000659
COL-149	WBGene00000722
COL-152	WBGene00000725
COL-161	WBGene00000734
COL-162	WBGene00000735
COL-60	WBGene00000636
COL-164	WBGene00000737
COL-184	WBGene00000757
COL-8	WBGene00000597
COL-175	WBGene00000748
COL-58	WBGene00000634
COL-14	WBGene00000603
COL-95	WBGene00000670
DPY-10	WBGene00001072
DPY-2	WBGene00001064
BLI-6	WBGene00000256
COL-109	WBGene00000683
COL-117	WBGene00000691
COL-125	WBGene00000699
COL-154	WBGene00000727
COL-155	WBGene00000728
COL-157	WBGene00000730
COL-97	WBGene00000672
ROL-1	WBGene00004394
COL-105	WBGene00000679
COL-71	WBGene00000647
COL-114	WBGene00000688
COL-120	WBGene00000694
COL-166	WBGene00000739
COL-167	WBGene00000740
COL-168	WBGene00000741
COL-169	WBGene00000742
COL-170	WBGene00000743
COL-180	WBGene00000753
COL-172	WBGene00000745
COL-139	WBGene00000712
COL-186	WBGene00000759
COL-108	WBGene00000682
COL-110	WBGene00000684
COL-122	WBGene00000696
COL-119	WBGene00000693
COL-124	WBGene00000698
COL-79	WBGene00000655
BLI-1	WBGene00000251
COL-64	WBGene00000640
COL-41	WBGene00000618
COL-90	WBGene00000665
COL-148	WBGene00000721
COL-49	WBGene00000626
COL-87	WBGene00000662
COL-56	WBGene00000633
COL-102	WBGene00000676
COL-163	WBGene00000736
COL-37	WBGene00000614
COL-111	WBGene00000685
COL-151	WBGene00000724
ROL-6	WBGene00004397
LON-3	WBGene00003057
COL-121	WBGene00000695
DPY-8	WBGene00001070
COL-165	WBGene00000738
DPY-14	WBGene00001075
SQT-2	WBGene00005017
COL-128	WBGene00000702
DPY-7	WBGene00001069
COL-187	WBGene00000760
COL-115	WBGene00000689
COL-150	WBGene00000723
COL-53	WBGene00000630
DPY-9	WBGene00001071
COL-47	WBGene00000624
COL-173	WBGene00000746
COL-129	WBGene00000703
COL-141	WBGene00000714
COL-142	WBGene00000715
COL-143	WBGene00000716
COL-147	WBGene00000720
COL-74	WBGene00000650
DPY-17	WBGene00001076
COL-146	WBGene00000719
COL-132	WBGene00000706
COL-33	WBGene00000610
COL-34	WBGene00000611
COL-43	WBGene00000620
DPY-13	WBGene00001074
DPY-4	WBGene00001066
SQT-3	WBGene00005018
COL-46	WBGene00000623
COL-78	WBGene00000654
COL-133	WBGene00000707
COL-92	WBGene00000667
COL-93	WBGene00000668
COL-94	WBGene00000669
COL-96	WBGene00000671
COL-81	WBGene00000657
COL-118	WBGene00000692
COL-50	WBGene00000627
COL-35	WBGene00000612
COL-51	WBGene00000628
COL-69	WBGene00000645
COL-103	WBGene00000677
COL-116	WBGene00000690
COL-52	WBGene00000629
COL-62	WBGene00000638
COL-7	WBGene00000596
COL-80	WBGene00000656
COL-177	WBGene00000750
COL-83	WBGene00000658
COL-101	WBGene00000675
COL-12	WBGene00000601
COL-13	WBGene00000602
COL-137	WBGene00000710
COL-159	WBGene00000732
COL-160	WBGene00000733
COL-68	WBGene00000644
COL-36	WBGene00000613
COL-40	WBGene00000617
COL-85	WBGene00000660
COL-185	WBGene00000758
COL-44	WBGene00000621
COL-86	WBGene00000661
COL-42	WBGene00013489
COL-2	WBGene00000593
COL-98	WBGene00000673
COL-183	WBGene00000756
COL-9	WBGene00000598
